# Supplementary material for: Fourteen new species of the spider genus Thaiderces from Southeast Asia (Araneae, Psilodercidae)
Source: Zookeys. 2019 Aug 5;869:103–46. doi: 10.3897/zookeys.869.35546 (PMC6690929; doi:10.3897/zookeys.869.35546)
Supplement: XML Treatment for Thaiderces shuzi [file zookeys.869.35546-treatment2.xml]

<!DOCTYPE tp:taxon-treatment
  PUBLIC "-//TaxonX//DTD Taxonomic Treatment Publishing DTD v0 20100105//EN" "tax-treatment-NSO.dtd">
<tp:taxon-treatment xmlns:tp="http://www.plazi.org/taxpub"><tp:treatment-meta><kwd-group><label>Taxon classification</label><kwd><named-content xmlns:xlink="http://www.w3.org/1999/xlink" content-type="kingdom">Animalia</named-content></kwd><kwd><named-content xmlns:xlink="http://www.w3.org/1999/xlink" content-type="order">Araneae</named-content></kwd><kwd><named-content xmlns:xlink="http://www.w3.org/1999/xlink" content-type="family">Psilodercidae</named-content></kwd></kwd-group><mixed-citation publication-type="journal"><person-group><name><surname>Chang</surname><given-names>Wan-Jin</given-names></name><name><surname>Li</surname><given-names>Shuqiang</given-names></name></person-group><article-title>Fourteen new species of the spider genus <italic><tp:taxon-name><tp:taxon-name-part taxon-name-part-type="genus" reg="Thaiderces">Thaiderces</tp:taxon-name-part></tp:taxon-name></italic> from Southeast Asia (<tp:taxon-name><tp:taxon-name-part taxon-name-part-type="order">Araneae</tp:taxon-name-part></tp:taxon-name>, <tp:taxon-name><tp:taxon-name-part taxon-name-part-type="family">Psilodercidae</tp:taxon-name-part></tp:taxon-name>)</article-title><source>Zookeys</source><day>05</day><month>8</month><year>2019</year><volume>869</volume><fpage>103</fpage><lpage>146</lpage><pub-id pub-id-type="doi">10.3897/zookeys.869.35546</pub-id></mixed-citation></tp:treatment-meta><tp:nomenclature><tp:taxon-name><object-id xmlns:xlink="http://www.w3.org/1999/xlink" content-type="arpha" xlink:type="simple">7646DCAA92EE573FBEA0FE113C398DD1</object-id>
              
              <tp:taxon-name-part taxon-name-part-type="genus" reg="Thaiderces">Thaiderces</tp:taxon-name-part>
              <tp:taxon-name-part taxon-name-part-type="species" reg="shuzi">shuzi</tp:taxon-name-part>
              <object-id xmlns:xlink="http://www.w3.org/1999/xlink" content-type="zoobank" xlink:type="simple">http://zoobank.org/D3DB4169-236B-4C6E-85ED-98C160CED4F3</object-id>
            </tp:taxon-name><tp:taxon-authority>Li &amp; Chang</tp:taxon-authority><tp:taxon-status xmlns:xlink="http://www.w3.org/1999/xlink" xlink:type="simple">sp. nov.</tp:taxon-status><xref ref-type="fig" rid="F1">Figs 1J</xref><xref ref-type="fig" rid="F2">, 2M</xref><xref ref-type="fig" rid="F3">, 3</xref><xref ref-type="fig" rid="F4">, 4</xref><xref ref-type="fig" rid="F27">, 27C</xref><xref ref-type="fig" rid="F29">, 29</xref></tp:nomenclature><tp:treatment-sec sec-type="Types" id="SECID0EAYAG"><title>Types.</title><p><bold>Holotype</bold>: ♂ (<named-content xmlns:xlink="http://www.w3.org/1999/xlink" content-type="dwc:institutional_code" xlink:type="simple">IZCAS</named-content>), Thailand, Prachuap Kiri Khan Province, Hua Hin District, Nong Phiap Subdistrict, Dao Cave, <named-content xmlns:xlink="http://www.w3.org/1999/xlink" content-type="dwc:verbatimCoordinates" xlink:type="simple"><named-content content-type="geo-json" specific-use="{&#34;type&#34;:&#34;Point&#34;,&#34;coordinates&#34;:[99.728200,12.590817]}" id="NCID0EQYAG" xlink:type="simple">12°35.449'N, 99°43.692'E</named-content></named-content>, 123 m, 30.X.2014, Zhao H., Li Y., and Chen Z. <bold>Paratype</bold>: 1♀ (<named-content xmlns:xlink="http://www.w3.org/1999/xlink" content-type="dwc:institutional_code" xlink:type="simple">IZCAS</named-content>), same data as holotype.</p></tp:treatment-sec><tp:treatment-sec sec-type="etymology" id="SECID0E3YAG"><title>Etymology.</title><p>The species name is a noun in apposition derived from the Chinese pinyin <italic>shūz</italic>ǐ (comb) and refers to the serrated stubble on the embolic stalk that resembles a comb.</p></tp:treatment-sec><tp:treatment-sec sec-type="diagnosis" id="SECID0ENZAG"><title>Diagnosis.</title><p>Males of <italic><tp:taxon-name><tp:taxon-name-part taxon-name-part-type="genus" reg="Thaiderces">T.</tp:taxon-name-part> <tp:taxon-name-part taxon-name-part-type="species" reg="shuzi">shuzi</tp:taxon-name-part></tp:taxon-name></italic> sp. nov. can be distinguished from all other species of the genus by the unique structure of the male bulb with a long embolic stalk bearing serrated embolic stubble (Fig. <xref ref-type="fig" rid="F4">4A</xref>) that resembles a comb (vs. absence of serrated embolic stubble in congeners); females can be differentiated from congeners by two pairs of stalked spermathecae with globose distal parts (Fig. <xref ref-type="fig" rid="F3">3A</xref>) (vs. one pair of spermathecae or spermathecae without stalk in congeners).</p><fig id="F3" position="float" orientation="portrait"><object-id xmlns:xlink="http://www.w3.org/1999/xlink" content-type="doi" xlink:type="simple">10.3897/zookeys.869.35546.figure3</object-id><object-id xmlns:xlink="http://www.w3.org/1999/xlink" content-type="arpha" xlink:type="simple">12b71a75-5a04-57bc-8502-a3ed15a4e5bb</object-id><label>Figure 3.</label><caption><p><italic><tp:taxon-name><tp:taxon-name-part taxon-name-part-type="genus" reg="Thaiderces">Thaiderces</tp:taxon-name-part> <tp:taxon-name-part taxon-name-part-type="species" reg="shuzi">shuzi</tp:taxon-name-part></tp:taxon-name></italic> sp. nov., male holotype and female paratype <bold>A</bold> endogyne, dorsal view <bold>B</bold> female epigastric area, ventral view <bold>C</bold> male habitus, dorsal view <bold>D</bold> female habitus, dorsal view <bold>E</bold> female habitus, ventral view. Abbreviation: <abbrev xmlns:xlink="http://www.w3.org/1999/xlink" xlink:title="spermatheca" xlink:type="simple">SP</abbrev>, spermatheca.</p></caption><graphic xmlns:xlink="http://www.w3.org/1999/xlink" xlink:href="zookeys-869-103-g003.jpg" position="float" orientation="portrait" xlink:type="simple" id="oo_323498.jpg"><uri content-type="original_file" xlink:type="simple">https://binary.pensoft.net/fig/323498</uri></graphic></fig></tp:treatment-sec><tp:treatment-sec sec-type="description" id="SECID0ER2AG"><title>Description.</title><p><bold>Male</bold> (holotype). Total length 1.78; carapace 0.78 long, 0.70 wide; abdomen 1.00 long, 0.70 wide. Carapace round and pale yellow (Fig. <xref ref-type="fig" rid="F3">3C</xref>). Chelicerae brown (Fig. <xref ref-type="fig" rid="F27">27C</xref>). Clypeus pale yellow. Endites pale yellow. Labium light brown. Sternum with purplish pattern. Abdomen elongated, dorsum with 3 distinct brown spots medially (Fig. <xref ref-type="fig" rid="F3">3C</xref>), anteroventrally with a pair of circular purplish patches, posterior part with a pattern ranging from light purple to dark purple. Legs uniformly brown; measurements: I 5.29 (1.40, 0.20, 1.56, 1.25, 0.88), II 7.36 (2.00, 0.20, 2.19, 1.88, 1.09), III 5.27 (1.56, 0.31, 1.40, 1.30, 0.70), IV 7.25 (2.00, 0.25, 2.20, 1.80, 1.00). Palp (Fig. <xref ref-type="fig" rid="F4">4A–D</xref>): femur slender, 5 times longer than patella; patella not swollen, tibia almost equal in length to femur, basally swollen (length/width = 2.30); cymbium pale, three times shorter than femur; bulb light yellow, spatulate, with a long embolic stalk bearing serrated stubble, embolic stalk almost equal in length to the bulb, 2/3 the width of the bulb; embolus straight and short apically (Fig. <xref ref-type="fig" rid="F4">4B</xref>).</p><fig id="F4" position="float" orientation="portrait"><object-id xmlns:xlink="http://www.w3.org/1999/xlink" content-type="doi" xlink:type="simple">10.3897/zookeys.869.35546.figure4</object-id><object-id xmlns:xlink="http://www.w3.org/1999/xlink" content-type="arpha" xlink:type="simple">8ffcb97d-f542-57a0-bded-ec8653140a8a</object-id><label>Figure 4.</label><caption><p><italic><tp:taxon-name><tp:taxon-name-part taxon-name-part-type="genus" reg="Thaiderces">Thaiderces</tp:taxon-name-part> <tp:taxon-name-part taxon-name-part-type="species" reg="shuzi">shuzi</tp:taxon-name-part></tp:taxon-name></italic> sp. nov., male holotype <bold>A</bold> palp, ventral view <bold>B</bold> palpal bulb, ventral view <bold>C</bold> palp, prolateral view <bold>D</bold> palp, retrolateral view. Abbreviations: EM, embolus, ST, stubble.</p></caption><graphic xmlns:xlink="http://www.w3.org/1999/xlink" xlink:href="zookeys-869-103-g004.jpg" position="float" orientation="portrait" xlink:type="simple" id="oo_323499.jpg"><uri content-type="original_file" xlink:type="simple">https://binary.pensoft.net/fig/323499</uri></graphic></fig><p><bold>Female</bold> (Paratype). General features and coloration similar to that of male (Fig. <xref ref-type="fig" rid="F3">3D–E</xref>). Measurements: total length 2.00; carapace 0.70 long, 0.70 wide; abdomen 1.30 long, 1.00 wide. Leg measurements: I‒II missing, III 4.54 (1.28, 0.25, 1.25, 1.13, 0.63), IV 4.51 (1.25, 0.25, 1.25, 1.13, 0.63). Endogyne: two pairs of stalked spermathecae bearing globose distal parts, lateral spermathecae directed horizontally, medial spermathecae pointed vertically, width of globose part ca. 3 times wider than stalk. (Fig. <xref ref-type="fig" rid="F3">3A</xref>).</p></tp:treatment-sec><tp:treatment-sec sec-type="distribution" id="SECID0EZ4AG"><title>Distribution.</title><p>Known only from the type locality (Fig. <xref ref-type="fig" rid="F29">29</xref>).</p></tp:treatment-sec><tp:treatment-sec><!--Section generated to contain objects referenced in tp:taxon-treatment.--><fig id="F1" position="float" orientation="portrait"><object-id xmlns:xlink="http://www.w3.org/1999/xlink" content-type="doi" xlink:type="simple">10.3897/zookeys.869.35546.figure1</object-id><object-id xmlns:xlink="http://www.w3.org/1999/xlink" content-type="arpha" xlink:type="simple">8ad413c7-2924-518b-b6fe-767f6de865da</object-id><label>Figure 1.</label><caption><p>Prolateral view of left bulb in <italic><tp:taxon-name><tp:taxon-name-part taxon-name-part-type="genus" reg="Thaiderces">Thaiderces</tp:taxon-name-part></tp:taxon-name></italic> species <bold>A</bold><italic><tp:taxon-name><tp:taxon-name-part taxon-name-part-type="genus" reg="Thaiderces">T.</tp:taxon-name-part> <tp:taxon-name-part taxon-name-part-type="species" reg="jian">jian</tp:taxon-name-part></tp:taxon-name></italic><bold>B</bold><italic><tp:taxon-name><tp:taxon-name-part taxon-name-part-type="genus" reg="Thaiderces">T.</tp:taxon-name-part> <tp:taxon-name-part taxon-name-part-type="species" reg="ngalauindahensis">ngalauindahensis</tp:taxon-name-part></tp:taxon-name></italic> sp. nov. <bold>C</bold><italic><tp:taxon-name><tp:taxon-name-part taxon-name-part-type="genus" reg="Thaiderces">T.</tp:taxon-name-part> <tp:taxon-name-part taxon-name-part-type="species" reg="peterjaegeri">peterjaegeri</tp:taxon-name-part></tp:taxon-name></italic> sp. nov. <bold>D</bold><italic><tp:taxon-name><tp:taxon-name-part taxon-name-part-type="genus" reg="Thaiderces">T.</tp:taxon-name-part> <tp:taxon-name-part taxon-name-part-type="species" reg="tuoyuan">tuoyuan</tp:taxon-name-part></tp:taxon-name></italic> sp. nov. <bold>E</bold><italic><tp:taxon-name><tp:taxon-name-part taxon-name-part-type="genus" reg="Thaiderces">T.</tp:taxon-name-part> <tp:taxon-name-part taxon-name-part-type="species" reg="yangcong">yangcong</tp:taxon-name-part></tp:taxon-name></italic> sp. nov. <bold>F</bold><italic><tp:taxon-name><tp:taxon-name-part taxon-name-part-type="genus" reg="Thaiderces">T.</tp:taxon-name-part> <tp:taxon-name-part taxon-name-part-type="species" reg="fengniao">fengniao</tp:taxon-name-part></tp:taxon-name></italic> sp. nov. Ventral view of the bulb in <italic><tp:taxon-name><tp:taxon-name-part taxon-name-part-type="genus" reg="Thaiderces">Thaiderces</tp:taxon-name-part></tp:taxon-name></italic> species <bold>G</bold><italic><tp:taxon-name><tp:taxon-name-part taxon-name-part-type="genus" reg="Thaiderces">T.</tp:taxon-name-part> <tp:taxon-name-part taxon-name-part-type="species" reg="vulgaris">vulgaris</tp:taxon-name-part></tp:taxon-name></italic><bold>H</bold><italic><tp:taxon-name><tp:taxon-name-part taxon-name-part-type="genus" reg="Thaiderces">T.</tp:taxon-name-part> <tp:taxon-name-part taxon-name-part-type="species" reg="ganlan">ganlan</tp:taxon-name-part></tp:taxon-name></italic> sp. nov. <bold>I</bold><italic><tp:taxon-name><tp:taxon-name-part taxon-name-part-type="genus" reg="Thaiderces">T.</tp:taxon-name-part> <tp:taxon-name-part taxon-name-part-type="species" reg="thamphadaengensis">thamphadaengensis</tp:taxon-name-part></tp:taxon-name></italic> sp. nov. <bold>J</bold><italic><tp:taxon-name><tp:taxon-name-part taxon-name-part-type="genus" reg="Thaiderces">T.</tp:taxon-name-part> <tp:taxon-name-part taxon-name-part-type="species" reg="shuzi">shuzi</tp:taxon-name-part></tp:taxon-name></italic> sp. nov. <bold>K</bold><italic><tp:taxon-name><tp:taxon-name-part taxon-name-part-type="genus" reg="Thaiderces">T.</tp:taxon-name-part> <tp:taxon-name-part taxon-name-part-type="species" reg="thamphrikensis">thamphrikensis</tp:taxon-name-part></tp:taxon-name></italic> sp. nov. <bold>L</bold><italic><tp:taxon-name><tp:taxon-name-part taxon-name-part-type="genus" reg="Thaiderces">T.</tp:taxon-name-part> <tp:taxon-name-part taxon-name-part-type="species" reg="haima">haima</tp:taxon-name-part></tp:taxon-name></italic> sp. nov. Abbreviations: LA, laminal apophysis, ST, stubble. <bold>A, G</bold> Modified from <xref ref-type="bibr" rid="B4">Liu et al. (2017)</xref>.</p></caption><graphic xmlns:xlink="http://www.w3.org/1999/xlink" xlink:href="zookeys-869-103-g001.jpg" position="float" orientation="portrait" xlink:type="simple" id="oo_323496.jpg"><uri content-type="original_file" xlink:type="simple">https://binary.pensoft.net/fig/323496</uri></graphic></fig><fig id="F2" position="float" orientation="portrait"><object-id xmlns:xlink="http://www.w3.org/1999/xlink" content-type="doi" xlink:type="simple">10.3897/zookeys.869.35546.figure2</object-id><object-id xmlns:xlink="http://www.w3.org/1999/xlink" content-type="arpha" xlink:type="simple">cf62572a-54b8-5fad-a275-5615efab643a</object-id><label>Figure 2.</label><caption><p>Endogyne of <italic><tp:taxon-name><tp:taxon-name-part taxon-name-part-type="genus" reg="Thaiderces">Thaiderces</tp:taxon-name-part></tp:taxon-name></italic> species <bold>A</bold><italic><tp:taxon-name><tp:taxon-name-part taxon-name-part-type="genus" reg="Thaiderces">T.</tp:taxon-name-part> <tp:taxon-name-part taxon-name-part-type="species" reg="jian">jian</tp:taxon-name-part></tp:taxon-name></italic><bold>B</bold><italic><tp:taxon-name><tp:taxon-name-part taxon-name-part-type="genus" reg="Thaiderces">T.</tp:taxon-name-part> <tp:taxon-name-part taxon-name-part-type="species" reg="vulgaris">vulgaris</tp:taxon-name-part></tp:taxon-name></italic><bold>C</bold><italic><tp:taxon-name><tp:taxon-name-part taxon-name-part-type="genus" reg="Thaiderces">T.</tp:taxon-name-part> <tp:taxon-name-part taxon-name-part-type="species" reg="thamprikensis">thamprikensis</tp:taxon-name-part></tp:taxon-name></italic> sp. nov. <bold>D</bold><italic><tp:taxon-name><tp:taxon-name-part taxon-name-part-type="genus" reg="Thaiderces">T.</tp:taxon-name-part> <tp:taxon-name-part taxon-name-part-type="species" reg="fengniao">fengniao</tp:taxon-name-part></tp:taxon-name></italic> sp. nov. <bold>E</bold><italic><tp:taxon-name><tp:taxon-name-part taxon-name-part-type="genus" reg="Thaiderces">T.</tp:taxon-name-part> <tp:taxon-name-part taxon-name-part-type="species" reg="ganlan">ganlan</tp:taxon-name-part></tp:taxon-name></italic> sp. nov. <bold>F</bold><italic><tp:taxon-name><tp:taxon-name-part taxon-name-part-type="genus" reg="Thaiderces">T.</tp:taxon-name-part> <tp:taxon-name-part taxon-name-part-type="species" reg="tuoyuan">tuoyuan</tp:taxon-name-part></tp:taxon-name></italic> sp. nov. <bold>G</bold><italic><tp:taxon-name><tp:taxon-name-part taxon-name-part-type="genus" reg="Thaiderces">T.</tp:taxon-name-part> <tp:taxon-name-part taxon-name-part-type="species" reg="jiazi">jiazi</tp:taxon-name-part></tp:taxon-name></italic> sp. nov. <bold>H</bold><italic><tp:taxon-name><tp:taxon-name-part taxon-name-part-type="genus" reg="Thaiderces">T.</tp:taxon-name-part> <tp:taxon-name-part taxon-name-part-type="species" reg="zuichun">zuichun</tp:taxon-name-part></tp:taxon-name></italic> sp. nov. <bold>I</bold><italic><tp:taxon-name><tp:taxon-name-part taxon-name-part-type="genus" reg="Thaiderces">T.</tp:taxon-name-part> <tp:taxon-name-part taxon-name-part-type="species" reg="haima">haima</tp:taxon-name-part></tp:taxon-name></italic> sp.nov. <bold>J</bold><italic><tp:taxon-name><tp:taxon-name-part taxon-name-part-type="genus" reg="Thaiderces">T.</tp:taxon-name-part> <tp:taxon-name-part taxon-name-part-type="species" reg="chujiao">chujiao</tp:taxon-name-part></tp:taxon-name></italic> sp. nov. <bold>K</bold><italic><tp:taxon-name><tp:taxon-name-part taxon-name-part-type="genus" reg="Thaiderces">T.</tp:taxon-name-part> <tp:taxon-name-part taxon-name-part-type="species" reg="thamphadaengensis">thamphadaengensis</tp:taxon-name-part></tp:taxon-name></italic> sp. nov. <bold>L</bold><italic><tp:taxon-name><tp:taxon-name-part taxon-name-part-type="genus" reg="Thaiderces">T.</tp:taxon-name-part> <tp:taxon-name-part taxon-name-part-type="species" reg="yangcong">yangcong</tp:taxon-name-part></tp:taxon-name></italic> sp. nov. <bold>M</bold><italic><tp:taxon-name><tp:taxon-name-part taxon-name-part-type="genus" reg="Thaiderces">T.</tp:taxon-name-part> <tp:taxon-name-part taxon-name-part-type="species" reg="shuzi">shuzi</tp:taxon-name-part></tp:taxon-name></italic> sp. nov. <bold>N</bold><italic><tp:taxon-name><tp:taxon-name-part taxon-name-part-type="genus" reg="Thaiderces">T.</tp:taxon-name-part> <tp:taxon-name-part taxon-name-part-type="species" reg="miantiao">miantiao</tp:taxon-name-part></tp:taxon-name></italic> sp. nov. Abbreviation: <abbrev xmlns:xlink="http://www.w3.org/1999/xlink" xlink:title="spermatheca" xlink:type="simple">SP</abbrev>, spermathecae. <bold>A, B</bold> Modified from <xref ref-type="bibr" rid="B4">Liu et al. (2017)</xref>.</p></caption><graphic xmlns:xlink="http://www.w3.org/1999/xlink" xlink:href="zookeys-869-103-g002.jpg" position="float" orientation="portrait" xlink:type="simple" id="oo_323497.jpg"><uri content-type="original_file" xlink:type="simple">https://binary.pensoft.net/fig/323497</uri></graphic></fig><fig id="F27" position="float" orientation="portrait"><object-id xmlns:xlink="http://www.w3.org/1999/xlink" content-type="doi" xlink:type="simple">10.3897/zookeys.869.35546.figure27</object-id><object-id xmlns:xlink="http://www.w3.org/1999/xlink" content-type="arpha" xlink:type="simple">9891d7e6-9797-5f07-bb76-cb4d49a978a3</object-id><label>Figure 27.</label><caption><p>Chelicerale retromargin, posterior view <bold>A</bold><italic><tp:taxon-name><tp:taxon-name-part taxon-name-part-type="genus" reg="Thaiderces">Thaiderces</tp:taxon-name-part> <tp:taxon-name-part taxon-name-part-type="species" reg="thamphrikensis">thamphrikensis</tp:taxon-name-part></tp:taxon-name></italic> sp. nov. <bold>B</bold><italic><tp:taxon-name><tp:taxon-name-part taxon-name-part-type="genus" reg="Thaiderces">T.</tp:taxon-name-part> <tp:taxon-name-part taxon-name-part-type="species" reg="yancong">yancong</tp:taxon-name-part></tp:taxon-name></italic> sp. nov. <bold>C</bold><italic><tp:taxon-name><tp:taxon-name-part taxon-name-part-type="genus" reg="Thaiderces">T.</tp:taxon-name-part> <tp:taxon-name-part taxon-name-part-type="species" reg="shuzi">shuzi</tp:taxon-name-part></tp:taxon-name></italic> sp. nov. <bold>D</bold><italic><tp:taxon-name><tp:taxon-name-part taxon-name-part-type="genus" reg="Thaiderces">T.</tp:taxon-name-part> <tp:taxon-name-part taxon-name-part-type="species" reg="fengniao">fengniao</tp:taxon-name-part></tp:taxon-name></italic> sp. nov. <bold>E</bold><italic><tp:taxon-name><tp:taxon-name-part taxon-name-part-type="genus" reg="Thaiderces">T.</tp:taxon-name-part> <tp:taxon-name-part taxon-name-part-type="species" reg="peterjaegeri">peterjaegeri</tp:taxon-name-part></tp:taxon-name></italic> sp. nov. <bold>F</bold><italic><tp:taxon-name><tp:taxon-name-part taxon-name-part-type="genus" reg="Thaiderces">T.</tp:taxon-name-part> <tp:taxon-name-part taxon-name-part-type="species" reg="ngalauindahensis">ngalauindahensis</tp:taxon-name-part></tp:taxon-name></italic> sp. nov. <bold>G</bold><italic><tp:taxon-name><tp:taxon-name-part taxon-name-part-type="genus" reg="Thaiderces">T.</tp:taxon-name-part> <tp:taxon-name-part taxon-name-part-type="species" reg="zuichun">zuichun</tp:taxon-name-part></tp:taxon-name></italic> sp. nov. <bold>H</bold><italic><tp:taxon-name><tp:taxon-name-part taxon-name-part-type="genus" reg="Thaiderces">T.</tp:taxon-name-part> <tp:taxon-name-part taxon-name-part-type="species" reg="miantiao">miantiao</tp:taxon-name-part></tp:taxon-name></italic> sp. nov. <bold>I</bold><italic><tp:taxon-name><tp:taxon-name-part taxon-name-part-type="genus" reg="Thaiderces">T.</tp:taxon-name-part> <tp:taxon-name-part taxon-name-part-type="species" reg="jiazi">jiazi</tp:taxon-name-part></tp:taxon-name></italic> sp. nov. Abbreviations: CL, cheliceral lamina, RT, retromarginal teeth.</p></caption><graphic xmlns:xlink="http://www.w3.org/1999/xlink" xlink:href="zookeys-869-103-g027.jpg" position="float" orientation="portrait" xlink:type="simple" id="oo_323522.jpg"><uri content-type="original_file" xlink:type="simple">https://binary.pensoft.net/fig/323522</uri></graphic></fig><fig id="F29" position="float" orientation="portrait"><object-id xmlns:xlink="http://www.w3.org/1999/xlink" content-type="doi" xlink:type="simple">10.3897/zookeys.869.35546.figure29</object-id><object-id xmlns:xlink="http://www.w3.org/1999/xlink" content-type="arpha" xlink:type="simple">42737683-cc78-5baa-8fa0-0dc965d38862</object-id><label>Figure 29.</label><caption><p>Distribution of <italic><tp:taxon-name><tp:taxon-name-part taxon-name-part-type="genus" reg="Thaiderces">Thaiderces</tp:taxon-name-part></tp:taxon-name></italic> species in Southeast Asia. <bold>1</bold><italic><tp:taxon-name><tp:taxon-name-part taxon-name-part-type="genus" reg="Thaiderces">T.</tp:taxon-name-part> <tp:taxon-name-part taxon-name-part-type="species" reg="thamphrikensis">thamphrikensis</tp:taxon-name-part></tp:taxon-name></italic> sp. nov. <bold>2</bold><italic><tp:taxon-name><tp:taxon-name-part taxon-name-part-type="genus" reg="Thaiderces">T.</tp:taxon-name-part> <tp:taxon-name-part taxon-name-part-type="species" reg="yangcong">yangcong</tp:taxon-name-part></tp:taxon-name></italic> sp. nov. <bold>3</bold><italic><tp:taxon-name><tp:taxon-name-part taxon-name-part-type="genus" reg="Thaiderces">T.</tp:taxon-name-part> <tp:taxon-name-part taxon-name-part-type="species" reg="shuzi">shuzi</tp:taxon-name-part></tp:taxon-name></italic> sp. nov. <bold>4</bold><italic><tp:taxon-name><tp:taxon-name-part taxon-name-part-type="genus" reg="Thaiderces">T.</tp:taxon-name-part> <tp:taxon-name-part taxon-name-part-type="species" reg="fengniao">fengniao</tp:taxon-name-part></tp:taxon-name></italic> sp. nov. <bold>5</bold><italic><tp:taxon-name><tp:taxon-name-part taxon-name-part-type="genus" reg="Thaiderces">T.</tp:taxon-name-part> <tp:taxon-name-part taxon-name-part-type="species" reg="peterjaegeri">peterjaegeri</tp:taxon-name-part></tp:taxon-name></italic> sp. nov. <bold>6</bold><italic><tp:taxon-name><tp:taxon-name-part taxon-name-part-type="genus" reg="Thaiderces">T.</tp:taxon-name-part> <tp:taxon-name-part taxon-name-part-type="species" reg="ngalauindahensis">ngalauindahensis</tp:taxon-name-part></tp:taxon-name></italic> sp. nov. <bold>7</bold><italic><tp:taxon-name><tp:taxon-name-part taxon-name-part-type="genus" reg="Thaiderces">T.</tp:taxon-name-part> <tp:taxon-name-part taxon-name-part-type="species" reg="zuichun">zuichun</tp:taxon-name-part></tp:taxon-name></italic> sp. nov. <bold>8</bold><italic><tp:taxon-name><tp:taxon-name-part taxon-name-part-type="genus" reg="Thaiderces">T.</tp:taxon-name-part> <tp:taxon-name-part taxon-name-part-type="species" reg="jiazi">jiazi</tp:taxon-name-part></tp:taxon-name></italic> sp. nov. <bold>9</bold><italic><tp:taxon-name><tp:taxon-name-part taxon-name-part-type="genus" reg="Thaiderces">T.</tp:taxon-name-part> <tp:taxon-name-part taxon-name-part-type="species" reg="chujiao">chujiao</tp:taxon-name-part></tp:taxon-name></italic> sp. nov. <bold>10</bold><italic><tp:taxon-name><tp:taxon-name-part taxon-name-part-type="genus" reg="Thaiderces">T.</tp:taxon-name-part> <tp:taxon-name-part taxon-name-part-type="species" reg="tuoyuan">tuoyuan</tp:taxon-name-part></tp:taxon-name></italic> sp. nov. <bold>11</bold><italic><tp:taxon-name><tp:taxon-name-part taxon-name-part-type="genus" reg="Thaiderces">T.</tp:taxon-name-part> <tp:taxon-name-part taxon-name-part-type="species" reg="haima">haima</tp:taxon-name-part></tp:taxon-name></italic> sp. nov. <bold>12</bold><italic><tp:taxon-name><tp:taxon-name-part taxon-name-part-type="genus" reg="Thaiderces">T.</tp:taxon-name-part> <tp:taxon-name-part taxon-name-part-type="species" reg="thamphadaengensis">thamphadaengensis</tp:taxon-name-part></tp:taxon-name></italic> sp. nov. <bold>13</bold><italic><tp:taxon-name><tp:taxon-name-part taxon-name-part-type="genus" reg="Thaiderces">T.</tp:taxon-name-part> <tp:taxon-name-part taxon-name-part-type="species" reg="ganlan">ganlan</tp:taxon-name-part></tp:taxon-name></italic> sp. nov. <bold>14</bold><italic><tp:taxon-name><tp:taxon-name-part taxon-name-part-type="genus" reg="Thaiderces">T.</tp:taxon-name-part> <tp:taxon-name-part taxon-name-part-type="species" reg="miantiao">miantiao</tp:taxon-name-part></tp:taxon-name></italic> sp. nov. <bold>15</bold><italic><tp:taxon-name><tp:taxon-name-part taxon-name-part-type="genus" reg="Thaiderces">T.</tp:taxon-name-part> <tp:taxon-name-part taxon-name-part-type="species" reg="jian">jian</tp:taxon-name-part></tp:taxon-name></italic><bold>16</bold><italic><tp:taxon-name><tp:taxon-name-part taxon-name-part-type="genus" reg="Thaiderces">T.</tp:taxon-name-part> <tp:taxon-name-part taxon-name-part-type="species" reg="vulgaris">vulgaris</tp:taxon-name-part></tp:taxon-name></italic>. Two species not included: <italic><tp:taxon-name><tp:taxon-name-part taxon-name-part-type="genus" reg="Thaiderces">T.</tp:taxon-name-part> <tp:taxon-name-part taxon-name-part-type="species" reg="rimbu">rimbu</tp:taxon-name-part></tp:taxon-name></italic>, <italic><tp:taxon-name><tp:taxon-name-part taxon-name-part-type="genus" reg="Thaiderces">T.</tp:taxon-name-part> <tp:taxon-name-part taxon-name-part-type="species" reg="djojosudharmoi">djojosudharmoi</tp:taxon-name-part></tp:taxon-name></italic>.</p></caption><graphic xmlns:xlink="http://www.w3.org/1999/xlink" xlink:href="zookeys-869-103-g029.jpg" position="float" orientation="portrait" xlink:type="simple" id="oo_323524.jpg"><uri content-type="original_file" xlink:type="simple">https://binary.pensoft.net/fig/323524</uri></graphic></fig></tp:treatment-sec><ref-list><ref id="B4"><mixed-citation xmlns:xlink="http://www.w3.org/1999/xlink" xlink:type="simple"><person-group><name name-style="western"><surname>Liu</surname><given-names>C</given-names></name><name name-style="western"><surname>Li</surname><given-names>F</given-names></name><name name-style="western"><surname>Li</surname><given-names>S</given-names></name><name name-style="western"><surname>Zheng</surname><given-names>G</given-names></name></person-group> (<year>2017</year>) <article-title>Five new genera of the subfamily <tp:taxon-name><tp:taxon-name-part taxon-name-part-type="subfamily">Psilodercinae</tp:taxon-name-part></tp:taxon-name> (<tp:taxon-name><tp:taxon-name-part taxon-name-part-type="order">Araneae</tp:taxon-name-part></tp:taxon-name>: <tp:taxon-name><tp:taxon-name-part taxon-name-part-type="family">Ochyroceratidae</tp:taxon-name-part></tp:taxon-name>) from Southeast Asia.</article-title><source>Zoological Systematics</source><volume>42</volume>(<issue>4</issue>): <fpage>395</fpage>–<lpage>417</lpage>.</mixed-citation></ref></ref-list></tp:taxon-treatment>
