# Supplementary material for: Fourteen new species of the spider genus Thaiderces from Southeast Asia (Araneae, Psilodercidae)
Source: Zookeys. 2019 Aug 5;869:103–46. doi: 10.3897/zookeys.869.35546 (PMC6690929; doi:10.3897/zookeys.869.35546)
Supplement: XML Treatment for Thaiderces ngalauindahensis [file zookeys.869.35546-treatment5.xml]

<!DOCTYPE tp:taxon-treatment
  PUBLIC "-//TaxonX//DTD Taxonomic Treatment Publishing DTD v0 20100105//EN" "tax-treatment-NSO.dtd">
<tp:taxon-treatment xmlns:tp="http://www.plazi.org/taxpub"><tp:treatment-meta><kwd-group><label>Taxon classification</label><kwd><named-content xmlns:xlink="http://www.w3.org/1999/xlink" content-type="kingdom">Animalia</named-content></kwd><kwd><named-content xmlns:xlink="http://www.w3.org/1999/xlink" content-type="order">Araneae</named-content></kwd><kwd><named-content xmlns:xlink="http://www.w3.org/1999/xlink" content-type="family">Psilodercidae</named-content></kwd></kwd-group><mixed-citation publication-type="journal"><person-group><name><surname>Chang</surname><given-names>Wan-Jin</given-names></name><name><surname>Li</surname><given-names>Shuqiang</given-names></name></person-group><article-title>Fourteen new species of the spider genus <italic><tp:taxon-name><tp:taxon-name-part taxon-name-part-type="genus" reg="Thaiderces">Thaiderces</tp:taxon-name-part></tp:taxon-name></italic> from Southeast Asia (<tp:taxon-name><tp:taxon-name-part taxon-name-part-type="order">Araneae</tp:taxon-name-part></tp:taxon-name>, <tp:taxon-name><tp:taxon-name-part taxon-name-part-type="family">Psilodercidae</tp:taxon-name-part></tp:taxon-name>)</article-title><source>Zookeys</source><day>05</day><month>8</month><year>2019</year><volume>869</volume><fpage>103</fpage><lpage>146</lpage><pub-id pub-id-type="doi">10.3897/zookeys.869.35546</pub-id></mixed-citation></tp:treatment-meta><tp:nomenclature><tp:taxon-name><object-id xmlns:xlink="http://www.w3.org/1999/xlink" content-type="arpha" xlink:type="simple">175094611CE05B3DAE38C39AE04261DE</object-id>
              
              <tp:taxon-name-part taxon-name-part-type="genus" reg="Thaiderces">Thaiderces</tp:taxon-name-part>
              <tp:taxon-name-part taxon-name-part-type="species" reg="ngalauindahensis">ngalauindahensis</tp:taxon-name-part>
              <object-id xmlns:xlink="http://www.w3.org/1999/xlink" content-type="zoobank" xlink:type="simple">http://zoobank.org/E59B7F10-44A0-442F-A698-54A4FA2130B3</object-id>
            </tp:taxon-name><tp:taxon-authority>Li &amp; Chang</tp:taxon-authority><tp:taxon-status xmlns:xlink="http://www.w3.org/1999/xlink" xlink:type="simple">sp. nov.</tp:taxon-status><xref ref-type="fig" rid="F1">Figs 1B</xref><xref ref-type="fig" rid="F9">, 9</xref><xref ref-type="fig" rid="F10">, 10</xref><xref ref-type="fig" rid="F27">, 27F</xref><xref ref-type="fig" rid="F29">, 29</xref></tp:nomenclature><tp:treatment-sec sec-type="Types" id="SECID0ENRBG"><title>Types.</title><p><bold>Holotype</bold>: ♂ (<named-content xmlns:xlink="http://www.w3.org/1999/xlink" content-type="dwc:institutional_code" xlink:type="simple">IZCAS</named-content>), Indonesia, Sumatra, West Sumatra Province, Pavakumbuh, Ngalau Indah Cave, <named-content xmlns:xlink="http://www.w3.org/1999/xlink" content-type="dwc:verbatimCoordinates" xlink:type="simple"><named-content content-type="geo-json" specific-use="{&#34;type&#34;:&#34;Point&#34;,&#34;coordinates&#34;:[100.604267,-0.254933]}" id="NCID0E4RBG" xlink:type="simple">00°15.296'S, 100°36.256'E</named-content></named-content>, 626 m, 14.V.2014, Yao Z.</p></tp:treatment-sec><tp:treatment-sec sec-type="etymology" id="SECID0ECSBG"><title>Etymology.</title><p>The species name is an adjective referring to the type locality.</p></tp:treatment-sec><tp:treatment-sec sec-type="diagnosis" id="SECID0ERSBG"><title>Diagnosis.</title><p><italic><tp:taxon-name><tp:taxon-name-part taxon-name-part-type="genus" reg="Thaiderces">Thaiderces</tp:taxon-name-part> <tp:taxon-name-part taxon-name-part-type="species" reg="ngalauindahensis">ngalauindahensis</tp:taxon-name-part></tp:taxon-name></italic> sp. nov. is similar to <italic><tp:taxon-name><tp:taxon-name-part taxon-name-part-type="genus" reg="Thaiderces">T.</tp:taxon-name-part> <tp:taxon-name-part taxon-name-part-type="species" reg="rimbu">rimbu</tp:taxon-name-part></tp:taxon-name></italic>, but males can be distinguished by lamina connected to the embolus (Fig. <xref ref-type="fig" rid="F10">10D</xref>) (vs. the absence of lamina connected to the embolus in <italic><tp:taxon-name><tp:taxon-name-part taxon-name-part-type="genus" reg="Thaiderces">T.</tp:taxon-name-part> <tp:taxon-name-part taxon-name-part-type="species" reg="rimbu">rimbu</tp:taxon-name-part></tp:taxon-name></italic>) and the embolic stalk is slanted at a 30° incline (Fig. <xref ref-type="fig" rid="F10">10D</xref>) (vs. embolic stalk rather round and curved in <italic><tp:taxon-name><tp:taxon-name-part taxon-name-part-type="genus" reg="Thaiderces">T.</tp:taxon-name-part> <tp:taxon-name-part taxon-name-part-type="species" reg="rimbu">rimbu</tp:taxon-name-part></tp:taxon-name></italic>).</p></tp:treatment-sec><tp:treatment-sec sec-type="description" id="SECID0ELUBG"><title>Description.</title><p><bold>Male</bold> (holotype). Total length 1.16; carapace 0.54 long, 0.55 wide; abdomen 0.62 long, 0.31 wide. Carapace round and brown, with three longitudinal dark brown bands, median band with distinct patch centrally, lateral bands four times wider than the middle band (Fig. <xref ref-type="fig" rid="F9">9A</xref>). Chelicerae brown (Fig. <xref ref-type="fig" rid="F27">27F</xref>). Clypeus dark brown medially and light brown laterally. Endites light brown. Labium dark brown. Sternum with dark brown pattern. Abdomen elongated, dorsum with dark brown complicated veined pattern (Fig. <xref ref-type="fig" rid="F9">9A</xref>), ventrum dark brown with indistinct pattern (Fig. <xref ref-type="fig" rid="F9">9B</xref>). Legs uniformly brown; measurements: I missing, II 3.35 (0.90, 0.20, 0.93, 0.78, 0.54), III missing, IV missing. Palp (Fig. <xref ref-type="fig" rid="F10">10C–D</xref>): femur four times longer than patella; patella not swollen, tibia almost equal in length to femur; cymbium with concentrated purplish spots, 1/2 the length of femur; bulb light brown, with 30° inclined embolic stalk, embolic stalk half the width of the bulb, lamina attached to embolus; embolus short and dark, arising distally (Fig. <xref ref-type="fig" rid="F10">10</xref>).</p><fig id="F9" position="float" orientation="portrait"><object-id xmlns:xlink="http://www.w3.org/1999/xlink" content-type="doi" xlink:type="simple">10.3897/zookeys.869.35546.figure9</object-id><object-id xmlns:xlink="http://www.w3.org/1999/xlink" content-type="arpha" xlink:type="simple">029a9192-5bec-5bc1-9b59-38e455843ade</object-id><label>Figure 9.</label><caption><p><italic><tp:taxon-name><tp:taxon-name-part taxon-name-part-type="genus" reg="Thaiderces">Thaiderces</tp:taxon-name-part> <tp:taxon-name-part taxon-name-part-type="species" reg="ngalauindahensis">ngalauindahensis</tp:taxon-name-part></tp:taxon-name></italic> sp. nov., male holotype <bold>A</bold> habitus, dorsal view <bold>B</bold> habitus, ventral view.</p></caption><graphic xmlns:xlink="http://www.w3.org/1999/xlink" xlink:href="zookeys-869-103-g009.jpg" position="float" orientation="portrait" xlink:type="simple" id="oo_323504.jpg"><uri content-type="original_file" xlink:type="simple">https://binary.pensoft.net/fig/323504</uri></graphic></fig><p><bold>Female.</bold> Unknown.</p></tp:treatment-sec><tp:treatment-sec sec-type="distribution" id="SECID0ELWBG"><title>Distribution.</title><p>Known only from the type locality (Fig. <xref ref-type="fig" rid="F29">29</xref>).</p><fig id="F10" position="float" orientation="portrait"><object-id xmlns:xlink="http://www.w3.org/1999/xlink" content-type="doi" xlink:type="simple">10.3897/zookeys.869.35546.figure10</object-id><object-id xmlns:xlink="http://www.w3.org/1999/xlink" content-type="arpha" xlink:type="simple">55dfb560-0f6c-5d96-b4a4-2580f54b3324</object-id><label>Figure 10.</label><caption><p><italic><tp:taxon-name><tp:taxon-name-part taxon-name-part-type="genus" reg="Thaiderces">Thaiderces</tp:taxon-name-part> <tp:taxon-name-part taxon-name-part-type="species" reg="ngalauindahensis">ngalauindahensis</tp:taxon-name-part></tp:taxon-name></italic> sp. nov., male holotype <bold>A</bold> palp, ventral view <bold>B</bold> palpal bulb, ventral view <bold>C</bold> palp, prolateral view <bold>D</bold> palp, retrolateral view. Abbreviations: EM, embolus, LA, lamina apophysis.</p></caption><graphic xmlns:xlink="http://www.w3.org/1999/xlink" xlink:href="zookeys-869-103-g010.jpg" position="float" orientation="portrait" xlink:type="simple" id="oo_323505.jpg"><uri content-type="original_file" xlink:type="simple">https://binary.pensoft.net/fig/323505</uri></graphic></fig></tp:treatment-sec><tp:treatment-sec><!--Section generated to contain objects referenced in tp:taxon-treatment.--><fig id="F1" position="float" orientation="portrait"><object-id xmlns:xlink="http://www.w3.org/1999/xlink" content-type="doi" xlink:type="simple">10.3897/zookeys.869.35546.figure1</object-id><object-id xmlns:xlink="http://www.w3.org/1999/xlink" content-type="arpha" xlink:type="simple">8ad413c7-2924-518b-b6fe-767f6de865da</object-id><label>Figure 1.</label><caption><p>Prolateral view of left bulb in <italic><tp:taxon-name><tp:taxon-name-part taxon-name-part-type="genus" reg="Thaiderces">Thaiderces</tp:taxon-name-part></tp:taxon-name></italic> species <bold>A</bold><italic><tp:taxon-name><tp:taxon-name-part taxon-name-part-type="genus" reg="Thaiderces">T.</tp:taxon-name-part> <tp:taxon-name-part taxon-name-part-type="species" reg="jian">jian</tp:taxon-name-part></tp:taxon-name></italic><bold>B</bold><italic><tp:taxon-name><tp:taxon-name-part taxon-name-part-type="genus" reg="Thaiderces">T.</tp:taxon-name-part> <tp:taxon-name-part taxon-name-part-type="species" reg="ngalauindahensis">ngalauindahensis</tp:taxon-name-part></tp:taxon-name></italic> sp. nov. <bold>C</bold><italic><tp:taxon-name><tp:taxon-name-part taxon-name-part-type="genus" reg="Thaiderces">T.</tp:taxon-name-part> <tp:taxon-name-part taxon-name-part-type="species" reg="peterjaegeri">peterjaegeri</tp:taxon-name-part></tp:taxon-name></italic> sp. nov. <bold>D</bold><italic><tp:taxon-name><tp:taxon-name-part taxon-name-part-type="genus" reg="Thaiderces">T.</tp:taxon-name-part> <tp:taxon-name-part taxon-name-part-type="species" reg="tuoyuan">tuoyuan</tp:taxon-name-part></tp:taxon-name></italic> sp. nov. <bold>E</bold><italic><tp:taxon-name><tp:taxon-name-part taxon-name-part-type="genus" reg="Thaiderces">T.</tp:taxon-name-part> <tp:taxon-name-part taxon-name-part-type="species" reg="yangcong">yangcong</tp:taxon-name-part></tp:taxon-name></italic> sp. nov. <bold>F</bold><italic><tp:taxon-name><tp:taxon-name-part taxon-name-part-type="genus" reg="Thaiderces">T.</tp:taxon-name-part> <tp:taxon-name-part taxon-name-part-type="species" reg="fengniao">fengniao</tp:taxon-name-part></tp:taxon-name></italic> sp. nov. Ventral view of the bulb in <italic><tp:taxon-name><tp:taxon-name-part taxon-name-part-type="genus" reg="Thaiderces">Thaiderces</tp:taxon-name-part></tp:taxon-name></italic> species <bold>G</bold><italic><tp:taxon-name><tp:taxon-name-part taxon-name-part-type="genus" reg="Thaiderces">T.</tp:taxon-name-part> <tp:taxon-name-part taxon-name-part-type="species" reg="vulgaris">vulgaris</tp:taxon-name-part></tp:taxon-name></italic><bold>H</bold><italic><tp:taxon-name><tp:taxon-name-part taxon-name-part-type="genus" reg="Thaiderces">T.</tp:taxon-name-part> <tp:taxon-name-part taxon-name-part-type="species" reg="ganlan">ganlan</tp:taxon-name-part></tp:taxon-name></italic> sp. nov. <bold>I</bold><italic><tp:taxon-name><tp:taxon-name-part taxon-name-part-type="genus" reg="Thaiderces">T.</tp:taxon-name-part> <tp:taxon-name-part taxon-name-part-type="species" reg="thamphadaengensis">thamphadaengensis</tp:taxon-name-part></tp:taxon-name></italic> sp. nov. <bold>J</bold><italic><tp:taxon-name><tp:taxon-name-part taxon-name-part-type="genus" reg="Thaiderces">T.</tp:taxon-name-part> <tp:taxon-name-part taxon-name-part-type="species" reg="shuzi">shuzi</tp:taxon-name-part></tp:taxon-name></italic> sp. nov. <bold>K</bold><italic><tp:taxon-name><tp:taxon-name-part taxon-name-part-type="genus" reg="Thaiderces">T.</tp:taxon-name-part> <tp:taxon-name-part taxon-name-part-type="species" reg="thamphrikensis">thamphrikensis</tp:taxon-name-part></tp:taxon-name></italic> sp. nov. <bold>L</bold><italic><tp:taxon-name><tp:taxon-name-part taxon-name-part-type="genus" reg="Thaiderces">T.</tp:taxon-name-part> <tp:taxon-name-part taxon-name-part-type="species" reg="haima">haima</tp:taxon-name-part></tp:taxon-name></italic> sp. nov. Abbreviations: LA, laminal apophysis, ST, stubble. <bold>A, G</bold> Modified from <xref ref-type="bibr" rid="B4">Liu et al. (2017)</xref>.</p></caption><graphic xmlns:xlink="http://www.w3.org/1999/xlink" xlink:href="zookeys-869-103-g001.jpg" position="float" orientation="portrait" xlink:type="simple" id="oo_323496.jpg"><uri content-type="original_file" xlink:type="simple">https://binary.pensoft.net/fig/323496</uri></graphic></fig><fig id="F27" position="float" orientation="portrait"><object-id xmlns:xlink="http://www.w3.org/1999/xlink" content-type="doi" xlink:type="simple">10.3897/zookeys.869.35546.figure27</object-id><object-id xmlns:xlink="http://www.w3.org/1999/xlink" content-type="arpha" xlink:type="simple">9891d7e6-9797-5f07-bb76-cb4d49a978a3</object-id><label>Figure 27.</label><caption><p>Chelicerale retromargin, posterior view <bold>A</bold><italic><tp:taxon-name><tp:taxon-name-part taxon-name-part-type="genus" reg="Thaiderces">Thaiderces</tp:taxon-name-part> <tp:taxon-name-part taxon-name-part-type="species" reg="thamphrikensis">thamphrikensis</tp:taxon-name-part></tp:taxon-name></italic> sp. nov. <bold>B</bold><italic><tp:taxon-name><tp:taxon-name-part taxon-name-part-type="genus" reg="Thaiderces">T.</tp:taxon-name-part> <tp:taxon-name-part taxon-name-part-type="species" reg="yancong">yancong</tp:taxon-name-part></tp:taxon-name></italic> sp. nov. <bold>C</bold><italic><tp:taxon-name><tp:taxon-name-part taxon-name-part-type="genus" reg="Thaiderces">T.</tp:taxon-name-part> <tp:taxon-name-part taxon-name-part-type="species" reg="shuzi">shuzi</tp:taxon-name-part></tp:taxon-name></italic> sp. nov. <bold>D</bold><italic><tp:taxon-name><tp:taxon-name-part taxon-name-part-type="genus" reg="Thaiderces">T.</tp:taxon-name-part> <tp:taxon-name-part taxon-name-part-type="species" reg="fengniao">fengniao</tp:taxon-name-part></tp:taxon-name></italic> sp. nov. <bold>E</bold><italic><tp:taxon-name><tp:taxon-name-part taxon-name-part-type="genus" reg="Thaiderces">T.</tp:taxon-name-part> <tp:taxon-name-part taxon-name-part-type="species" reg="peterjaegeri">peterjaegeri</tp:taxon-name-part></tp:taxon-name></italic> sp. nov. <bold>F</bold><italic><tp:taxon-name><tp:taxon-name-part taxon-name-part-type="genus" reg="Thaiderces">T.</tp:taxon-name-part> <tp:taxon-name-part taxon-name-part-type="species" reg="ngalauindahensis">ngalauindahensis</tp:taxon-name-part></tp:taxon-name></italic> sp. nov. <bold>G</bold><italic><tp:taxon-name><tp:taxon-name-part taxon-name-part-type="genus" reg="Thaiderces">T.</tp:taxon-name-part> <tp:taxon-name-part taxon-name-part-type="species" reg="zuichun">zuichun</tp:taxon-name-part></tp:taxon-name></italic> sp. nov. <bold>H</bold><italic><tp:taxon-name><tp:taxon-name-part taxon-name-part-type="genus" reg="Thaiderces">T.</tp:taxon-name-part> <tp:taxon-name-part taxon-name-part-type="species" reg="miantiao">miantiao</tp:taxon-name-part></tp:taxon-name></italic> sp. nov. <bold>I</bold><italic><tp:taxon-name><tp:taxon-name-part taxon-name-part-type="genus" reg="Thaiderces">T.</tp:taxon-name-part> <tp:taxon-name-part taxon-name-part-type="species" reg="jiazi">jiazi</tp:taxon-name-part></tp:taxon-name></italic> sp. nov. Abbreviations: CL, cheliceral lamina, RT, retromarginal teeth.</p></caption><graphic xmlns:xlink="http://www.w3.org/1999/xlink" xlink:href="zookeys-869-103-g027.jpg" position="float" orientation="portrait" xlink:type="simple" id="oo_323522.jpg"><uri content-type="original_file" xlink:type="simple">https://binary.pensoft.net/fig/323522</uri></graphic></fig><fig id="F29" position="float" orientation="portrait"><object-id xmlns:xlink="http://www.w3.org/1999/xlink" content-type="doi" xlink:type="simple">10.3897/zookeys.869.35546.figure29</object-id><object-id xmlns:xlink="http://www.w3.org/1999/xlink" content-type="arpha" xlink:type="simple">42737683-cc78-5baa-8fa0-0dc965d38862</object-id><label>Figure 29.</label><caption><p>Distribution of <italic><tp:taxon-name><tp:taxon-name-part taxon-name-part-type="genus" reg="Thaiderces">Thaiderces</tp:taxon-name-part></tp:taxon-name></italic> species in Southeast Asia. <bold>1</bold><italic><tp:taxon-name><tp:taxon-name-part taxon-name-part-type="genus" reg="Thaiderces">T.</tp:taxon-name-part> <tp:taxon-name-part taxon-name-part-type="species" reg="thamphrikensis">thamphrikensis</tp:taxon-name-part></tp:taxon-name></italic> sp. nov. <bold>2</bold><italic><tp:taxon-name><tp:taxon-name-part taxon-name-part-type="genus" reg="Thaiderces">T.</tp:taxon-name-part> <tp:taxon-name-part taxon-name-part-type="species" reg="yangcong">yangcong</tp:taxon-name-part></tp:taxon-name></italic> sp. nov. <bold>3</bold><italic><tp:taxon-name><tp:taxon-name-part taxon-name-part-type="genus" reg="Thaiderces">T.</tp:taxon-name-part> <tp:taxon-name-part taxon-name-part-type="species" reg="shuzi">shuzi</tp:taxon-name-part></tp:taxon-name></italic> sp. nov. <bold>4</bold><italic><tp:taxon-name><tp:taxon-name-part taxon-name-part-type="genus" reg="Thaiderces">T.</tp:taxon-name-part> <tp:taxon-name-part taxon-name-part-type="species" reg="fengniao">fengniao</tp:taxon-name-part></tp:taxon-name></italic> sp. nov. <bold>5</bold><italic><tp:taxon-name><tp:taxon-name-part taxon-name-part-type="genus" reg="Thaiderces">T.</tp:taxon-name-part> <tp:taxon-name-part taxon-name-part-type="species" reg="peterjaegeri">peterjaegeri</tp:taxon-name-part></tp:taxon-name></italic> sp. nov. <bold>6</bold><italic><tp:taxon-name><tp:taxon-name-part taxon-name-part-type="genus" reg="Thaiderces">T.</tp:taxon-name-part> <tp:taxon-name-part taxon-name-part-type="species" reg="ngalauindahensis">ngalauindahensis</tp:taxon-name-part></tp:taxon-name></italic> sp. nov. <bold>7</bold><italic><tp:taxon-name><tp:taxon-name-part taxon-name-part-type="genus" reg="Thaiderces">T.</tp:taxon-name-part> <tp:taxon-name-part taxon-name-part-type="species" reg="zuichun">zuichun</tp:taxon-name-part></tp:taxon-name></italic> sp. nov. <bold>8</bold><italic><tp:taxon-name><tp:taxon-name-part taxon-name-part-type="genus" reg="Thaiderces">T.</tp:taxon-name-part> <tp:taxon-name-part taxon-name-part-type="species" reg="jiazi">jiazi</tp:taxon-name-part></tp:taxon-name></italic> sp. nov. <bold>9</bold><italic><tp:taxon-name><tp:taxon-name-part taxon-name-part-type="genus" reg="Thaiderces">T.</tp:taxon-name-part> <tp:taxon-name-part taxon-name-part-type="species" reg="chujiao">chujiao</tp:taxon-name-part></tp:taxon-name></italic> sp. nov. <bold>10</bold><italic><tp:taxon-name><tp:taxon-name-part taxon-name-part-type="genus" reg="Thaiderces">T.</tp:taxon-name-part> <tp:taxon-name-part taxon-name-part-type="species" reg="tuoyuan">tuoyuan</tp:taxon-name-part></tp:taxon-name></italic> sp. nov. <bold>11</bold><italic><tp:taxon-name><tp:taxon-name-part taxon-name-part-type="genus" reg="Thaiderces">T.</tp:taxon-name-part> <tp:taxon-name-part taxon-name-part-type="species" reg="haima">haima</tp:taxon-name-part></tp:taxon-name></italic> sp. nov. <bold>12</bold><italic><tp:taxon-name><tp:taxon-name-part taxon-name-part-type="genus" reg="Thaiderces">T.</tp:taxon-name-part> <tp:taxon-name-part taxon-name-part-type="species" reg="thamphadaengensis">thamphadaengensis</tp:taxon-name-part></tp:taxon-name></italic> sp. nov. <bold>13</bold><italic><tp:taxon-name><tp:taxon-name-part taxon-name-part-type="genus" reg="Thaiderces">T.</tp:taxon-name-part> <tp:taxon-name-part taxon-name-part-type="species" reg="ganlan">ganlan</tp:taxon-name-part></tp:taxon-name></italic> sp. nov. <bold>14</bold><italic><tp:taxon-name><tp:taxon-name-part taxon-name-part-type="genus" reg="Thaiderces">T.</tp:taxon-name-part> <tp:taxon-name-part taxon-name-part-type="species" reg="miantiao">miantiao</tp:taxon-name-part></tp:taxon-name></italic> sp. nov. <bold>15</bold><italic><tp:taxon-name><tp:taxon-name-part taxon-name-part-type="genus" reg="Thaiderces">T.</tp:taxon-name-part> <tp:taxon-name-part taxon-name-part-type="species" reg="jian">jian</tp:taxon-name-part></tp:taxon-name></italic><bold>16</bold><italic><tp:taxon-name><tp:taxon-name-part taxon-name-part-type="genus" reg="Thaiderces">T.</tp:taxon-name-part> <tp:taxon-name-part taxon-name-part-type="species" reg="vulgaris">vulgaris</tp:taxon-name-part></tp:taxon-name></italic>. Two species not included: <italic><tp:taxon-name><tp:taxon-name-part taxon-name-part-type="genus" reg="Thaiderces">T.</tp:taxon-name-part> <tp:taxon-name-part taxon-name-part-type="species" reg="rimbu">rimbu</tp:taxon-name-part></tp:taxon-name></italic>, <italic><tp:taxon-name><tp:taxon-name-part taxon-name-part-type="genus" reg="Thaiderces">T.</tp:taxon-name-part> <tp:taxon-name-part taxon-name-part-type="species" reg="djojosudharmoi">djojosudharmoi</tp:taxon-name-part></tp:taxon-name></italic>.</p></caption><graphic xmlns:xlink="http://www.w3.org/1999/xlink" xlink:href="zookeys-869-103-g029.jpg" position="float" orientation="portrait" xlink:type="simple" id="oo_323524.jpg"><uri content-type="original_file" xlink:type="simple">https://binary.pensoft.net/fig/323524</uri></graphic></fig></tp:treatment-sec><ref-list><ref id="B4"><mixed-citation xmlns:xlink="http://www.w3.org/1999/xlink" xlink:type="simple"><person-group><name name-style="western"><surname>Liu</surname><given-names>C</given-names></name><name name-style="western"><surname>Li</surname><given-names>F</given-names></name><name name-style="western"><surname>Li</surname><given-names>S</given-names></name><name name-style="western"><surname>Zheng</surname><given-names>G</given-names></name></person-group> (<year>2017</year>) <article-title>Five new genera of the subfamily <tp:taxon-name><tp:taxon-name-part taxon-name-part-type="subfamily">Psilodercinae</tp:taxon-name-part></tp:taxon-name> (<tp:taxon-name><tp:taxon-name-part taxon-name-part-type="order">Araneae</tp:taxon-name-part></tp:taxon-name>: <tp:taxon-name><tp:taxon-name-part taxon-name-part-type="family">Ochyroceratidae</tp:taxon-name-part></tp:taxon-name>) from Southeast Asia.</article-title><source>Zoological Systematics</source><volume>42</volume>(<issue>4</issue>): <fpage>395</fpage>–<lpage>417</lpage>.</mixed-citation></ref></ref-list></tp:taxon-treatment>
