# Supplementary material for: Fourteen new species of the spider genus Thaiderces from Southeast Asia (Araneae, Psilodercidae)
Source: Zookeys. 2019 Aug 5;869:103–46. doi: 10.3897/zookeys.869.35546 (PMC6690929; doi:10.3897/zookeys.869.35546)
Supplement: XML Treatment for Thaiderces yangcong [file zookeys.869.35546-treatment6.xml]

<!DOCTYPE tp:taxon-treatment
  PUBLIC "-//TaxonX//DTD Taxonomic Treatment Publishing DTD v0 20100105//EN" "tax-treatment-NSO.dtd">
<tp:taxon-treatment xmlns:tp="http://www.plazi.org/taxpub"><tp:treatment-meta><kwd-group><label>Taxon classification</label><kwd><named-content xmlns:xlink="http://www.w3.org/1999/xlink" content-type="kingdom">Animalia</named-content></kwd><kwd><named-content xmlns:xlink="http://www.w3.org/1999/xlink" content-type="order">Araneae</named-content></kwd><kwd><named-content xmlns:xlink="http://www.w3.org/1999/xlink" content-type="family">Psilodercidae</named-content></kwd></kwd-group><mixed-citation publication-type="journal"><person-group><name><surname>Chang</surname><given-names>Wan-Jin</given-names></name><name><surname>Li</surname><given-names>Shuqiang</given-names></name></person-group><article-title>Fourteen new species of the spider genus <italic><tp:taxon-name><tp:taxon-name-part taxon-name-part-type="genus" reg="Thaiderces">Thaiderces</tp:taxon-name-part></tp:taxon-name></italic> from Southeast Asia (<tp:taxon-name><tp:taxon-name-part taxon-name-part-type="order">Araneae</tp:taxon-name-part></tp:taxon-name>, <tp:taxon-name><tp:taxon-name-part taxon-name-part-type="family">Psilodercidae</tp:taxon-name-part></tp:taxon-name>)</article-title><source>Zookeys</source><day>05</day><month>8</month><year>2019</year><volume>869</volume><fpage>103</fpage><lpage>146</lpage><pub-id pub-id-type="doi">10.3897/zookeys.869.35546</pub-id></mixed-citation></tp:treatment-meta><tp:nomenclature><tp:taxon-name><object-id xmlns:xlink="http://www.w3.org/1999/xlink" content-type="arpha" xlink:type="simple">3B9E4F809CE5555B983B19586AC9B8C5</object-id>
              
              <tp:taxon-name-part taxon-name-part-type="genus" reg="Thaiderces">Thaiderces</tp:taxon-name-part>
              <tp:taxon-name-part taxon-name-part-type="species" reg="yangcong">yangcong</tp:taxon-name-part>
              <object-id xmlns:xlink="http://www.w3.org/1999/xlink" content-type="zoobank" xlink:type="simple">http://zoobank.org/12BF7080-7804-4552-BF98-3ADE137B13C4</object-id>
            </tp:taxon-name><tp:taxon-authority>Li &amp; Chang</tp:taxon-authority><tp:taxon-status xmlns:xlink="http://www.w3.org/1999/xlink" xlink:type="simple">sp. nov.</tp:taxon-status><xref ref-type="fig" rid="F1">Figs 1E</xref><xref ref-type="fig" rid="F2">, 2L</xref><xref ref-type="fig" rid="F11">, 11</xref><xref ref-type="fig" rid="F12">, 12</xref><xref ref-type="fig" rid="F27">, 27B</xref><xref ref-type="fig" rid="F29">, 29</xref></tp:nomenclature><tp:treatment-sec sec-type="Types" id="SECID0EWZBG"><title>Types.</title><p><bold>Holotype</bold>: ♂ (<named-content xmlns:xlink="http://www.w3.org/1999/xlink" content-type="dwc:institutional_code" xlink:type="simple">IZCAS</named-content>), Indonesia, Sumatra, Jambi Province, Kerinci, Talang Cindang, near river, <named-content xmlns:xlink="http://www.w3.org/1999/xlink" content-type="dwc:verbatimCoordinates" xlink:type="simple"><named-content content-type="geo-json" specific-use="{&#34;type&#34;:&#34;Point&#34;,&#34;coordinates&#34;:[101.374133,-2.080567]}" id="NCID0EG1BG" xlink:type="simple">02°04.834'S, 101°22.448'E</named-content></named-content>, 1054 m, 23.V.2014, Yao Z. <bold>Paratype</bold>: 1♀ (<named-content xmlns:xlink="http://www.w3.org/1999/xlink" content-type="dwc:institutional_code" xlink:type="simple">IZCAS</named-content>), same data as holotype.</p></tp:treatment-sec><tp:treatment-sec sec-type="etymology" id="SECID0ES1BG"><title>Etymology.</title><p>The species name is a noun in apposition derived from the Chinese pinyin <italic>yángcōng</italic> (onion) and refers to the entire structure of the bulb which resembles an onion bulb.</p></tp:treatment-sec><tp:treatment-sec sec-type="diagnosis" id="SECID0ED2BG"><title>Diagnosis.</title><p><italic><tp:taxon-name><tp:taxon-name-part taxon-name-part-type="genus" reg="Thaiderces">Thaiderces</tp:taxon-name-part> <tp:taxon-name-part taxon-name-part-type="species" reg="yangcong">yangcong</tp:taxon-name-part></tp:taxon-name></italic> sp. nov. is similar to <italic><tp:taxon-name><tp:taxon-name-part taxon-name-part-type="genus" reg="Thaiderces">T.</tp:taxon-name-part> <tp:taxon-name-part taxon-name-part-type="species" reg="djojosudharmoi">djojosudharmoi</tp:taxon-name-part></tp:taxon-name></italic>, but males can be distinguished by the thin and long embolus (vs. a thick and short embolus in <italic><tp:taxon-name><tp:taxon-name-part taxon-name-part-type="genus" reg="Thaiderces">T.</tp:taxon-name-part> <tp:taxon-name-part taxon-name-part-type="species" reg="djojosudharmoi">djojosudharmoi</tp:taxon-name-part></tp:taxon-name></italic>), a rather plump and rounded bulb (vs. a rather ovate bulb), and the presence of embolic stubble (vs. absence of embolic stubble); females can be distinguished by a pair of short, twisted, and rather distant wavy spermathecae (vs. two pairs of short petal-like spermathecae that are close together in <italic><tp:taxon-name><tp:taxon-name-part taxon-name-part-type="genus" reg="Thaiderces">T.</tp:taxon-name-part> <tp:taxon-name-part taxon-name-part-type="species" reg="djojosudharmoi">djojosudharmoi</tp:taxon-name-part></tp:taxon-name></italic>).</p></tp:treatment-sec><tp:treatment-sec sec-type="description" id="SECID0EV3BG"><title>Description.</title><p><bold>Male</bold> (holotype). Total length 1.95; carapace 0.70 long, 0.75 wide; abdomen 1.25 long, 0.90 wide. Carapace round and pale brown, with three longitudinal dark brown bands, median band only half the length of carapace, lateral bands three times wider than the middle band (Fig. <xref ref-type="fig" rid="F11">11C</xref>). Chelicerae brown (Fig. <xref ref-type="fig" rid="F27">27B</xref>). Clypeus dark brown medially and light brown laterally. Endites pale yellow. Labium light brown. Sternum with dark brown pattern. Abdomen elongated, dorsum with brown stripes medially (Fig. <xref ref-type="fig" rid="F11">11C</xref>), anteroventrally brown with pair of dark brown circular patches followed by a light brown elliptical patch, posterior part with a pair of yellow dotted lines laterally and a V-shaped mark medially. Legs uniformly brown; measurements: I missing, II 5.15 (1.25, 0.16, 1.56, 1.40, 0.78), III 4.68 (1.25, 0.31, 1.25, 1.25, 0.62), IV 6.32 (1.56, 0.25, 1.87, 1.71, 0.93). Palp (Fig. <xref ref-type="fig" rid="F12">12A–D</xref>): femur four times longer than patella; patella not swollen, tibia 2/3 the length of femur; cymbium darker anteriorly, half the length of femur; bulb light yellow, round with sparse embolic stubble; embolus thin and dark, arising distally, almost the same length as bulb (Fig. <xref ref-type="fig" rid="F12">12A</xref>).</p><fig id="F11" position="float" orientation="portrait"><object-id xmlns:xlink="http://www.w3.org/1999/xlink" content-type="doi" xlink:type="simple">10.3897/zookeys.869.35546.figure11</object-id><object-id xmlns:xlink="http://www.w3.org/1999/xlink" content-type="arpha" xlink:type="simple">3c98e43b-ca36-5093-bec6-a10624994aad</object-id><label>Figure 11.</label><caption><p><italic><tp:taxon-name><tp:taxon-name-part taxon-name-part-type="genus" reg="Thaiderces">Thaiderces</tp:taxon-name-part> <tp:taxon-name-part taxon-name-part-type="species" reg="yangcong">yangcong</tp:taxon-name-part></tp:taxon-name></italic> sp. nov., male holotype and female paratype <bold>A</bold> endogyne, dorsal view <bold>B</bold> female epigastric area, ventral view <bold>C</bold> male habitus, dorsal view <bold>D</bold> female habitus, dorsal view <bold>E</bold> female habitus, ventral view. Abbreviation: <abbrev xmlns:xlink="http://www.w3.org/1999/xlink" xlink:title="spermatheca" xlink:type="simple">SP</abbrev>, spermatheca.</p></caption><graphic xmlns:xlink="http://www.w3.org/1999/xlink" xlink:href="zookeys-869-103-g011.jpg" position="float" orientation="portrait" xlink:type="simple" id="oo_323506.jpg"><uri content-type="original_file" xlink:type="simple">https://binary.pensoft.net/fig/323506</uri></graphic></fig><p><bold>Female</bold> (paratype). General features and coloration similar to that of male (Fig. <xref ref-type="fig" rid="F11">11D–E</xref>). Measurements: total length 1.62; carapace 0.62 long, 0.70 wide; abdomen 1.00 long, 0.70 wide. Leg measurements: I 5.39 (1.40, 0.25, 1.56, 1.40, 0.78), II 5.50 (1.00, 0.25, 1.25, 1.13, 1.12, 0.75), III 3.72 (0.87, 0.25, 1.00, 1.00, 0.60), IV 5.42 (1.37, 0.25, 1.60, 1.40, 0.80). Endogyne: a pair of short, twisted, and paired coiled spermathecae, ratio of spermathecae interdistance and spermatheca width 1 : 5 (Fig. <xref ref-type="fig" rid="F11">11A</xref>).</p></tp:treatment-sec><tp:treatment-sec sec-type="distribution" id="SECID0E65BG"><title>Distribution.</title><p>Known only from the type locality (Fig. <xref ref-type="fig" rid="F29">29</xref>).</p><fig id="F12" position="float" orientation="portrait"><object-id xmlns:xlink="http://www.w3.org/1999/xlink" content-type="doi" xlink:type="simple">10.3897/zookeys.869.35546.figure12</object-id><object-id xmlns:xlink="http://www.w3.org/1999/xlink" content-type="arpha" xlink:type="simple">764fda4c-3816-5332-b825-115f1eef46ff</object-id><label>Figure 12.</label><caption><p><italic><tp:taxon-name><tp:taxon-name-part taxon-name-part-type="genus" reg="Thaiderces">Thaiderces</tp:taxon-name-part> <tp:taxon-name-part taxon-name-part-type="species" reg="yangcong">yangcong</tp:taxon-name-part></tp:taxon-name></italic> sp. nov., male holotype <bold>A</bold> palp, ventral view <bold>B</bold> palpal bulb, ventral view <bold>C</bold> palp, prolateral view <bold>D</bold> palp, retrolateral view. Abbreviations: EM, embolus, ST, stubble.</p></caption><graphic xmlns:xlink="http://www.w3.org/1999/xlink" xlink:href="zookeys-869-103-g012.jpg" position="float" orientation="portrait" xlink:type="simple" id="oo_323507.jpg"><uri content-type="original_file" xlink:type="simple">https://binary.pensoft.net/fig/323507</uri></graphic></fig></tp:treatment-sec><tp:treatment-sec><!--Section generated to contain objects referenced in tp:taxon-treatment.--><fig id="F1" position="float" orientation="portrait"><object-id xmlns:xlink="http://www.w3.org/1999/xlink" content-type="doi" xlink:type="simple">10.3897/zookeys.869.35546.figure1</object-id><object-id xmlns:xlink="http://www.w3.org/1999/xlink" content-type="arpha" xlink:type="simple">8ad413c7-2924-518b-b6fe-767f6de865da</object-id><label>Figure 1.</label><caption><p>Prolateral view of left bulb in <italic><tp:taxon-name><tp:taxon-name-part taxon-name-part-type="genus" reg="Thaiderces">Thaiderces</tp:taxon-name-part></tp:taxon-name></italic> species <bold>A</bold><italic><tp:taxon-name><tp:taxon-name-part taxon-name-part-type="genus" reg="Thaiderces">T.</tp:taxon-name-part> <tp:taxon-name-part taxon-name-part-type="species" reg="jian">jian</tp:taxon-name-part></tp:taxon-name></italic><bold>B</bold><italic><tp:taxon-name><tp:taxon-name-part taxon-name-part-type="genus" reg="Thaiderces">T.</tp:taxon-name-part> <tp:taxon-name-part taxon-name-part-type="species" reg="ngalauindahensis">ngalauindahensis</tp:taxon-name-part></tp:taxon-name></italic> sp. nov. <bold>C</bold><italic><tp:taxon-name><tp:taxon-name-part taxon-name-part-type="genus" reg="Thaiderces">T.</tp:taxon-name-part> <tp:taxon-name-part taxon-name-part-type="species" reg="peterjaegeri">peterjaegeri</tp:taxon-name-part></tp:taxon-name></italic> sp. nov. <bold>D</bold><italic><tp:taxon-name><tp:taxon-name-part taxon-name-part-type="genus" reg="Thaiderces">T.</tp:taxon-name-part> <tp:taxon-name-part taxon-name-part-type="species" reg="tuoyuan">tuoyuan</tp:taxon-name-part></tp:taxon-name></italic> sp. nov. <bold>E</bold><italic><tp:taxon-name><tp:taxon-name-part taxon-name-part-type="genus" reg="Thaiderces">T.</tp:taxon-name-part> <tp:taxon-name-part taxon-name-part-type="species" reg="yangcong">yangcong</tp:taxon-name-part></tp:taxon-name></italic> sp. nov. <bold>F</bold><italic><tp:taxon-name><tp:taxon-name-part taxon-name-part-type="genus" reg="Thaiderces">T.</tp:taxon-name-part> <tp:taxon-name-part taxon-name-part-type="species" reg="fengniao">fengniao</tp:taxon-name-part></tp:taxon-name></italic> sp. nov. Ventral view of the bulb in <italic><tp:taxon-name><tp:taxon-name-part taxon-name-part-type="genus" reg="Thaiderces">Thaiderces</tp:taxon-name-part></tp:taxon-name></italic> species <bold>G</bold><italic><tp:taxon-name><tp:taxon-name-part taxon-name-part-type="genus" reg="Thaiderces">T.</tp:taxon-name-part> <tp:taxon-name-part taxon-name-part-type="species" reg="vulgaris">vulgaris</tp:taxon-name-part></tp:taxon-name></italic><bold>H</bold><italic><tp:taxon-name><tp:taxon-name-part taxon-name-part-type="genus" reg="Thaiderces">T.</tp:taxon-name-part> <tp:taxon-name-part taxon-name-part-type="species" reg="ganlan">ganlan</tp:taxon-name-part></tp:taxon-name></italic> sp. nov. <bold>I</bold><italic><tp:taxon-name><tp:taxon-name-part taxon-name-part-type="genus" reg="Thaiderces">T.</tp:taxon-name-part> <tp:taxon-name-part taxon-name-part-type="species" reg="thamphadaengensis">thamphadaengensis</tp:taxon-name-part></tp:taxon-name></italic> sp. nov. <bold>J</bold><italic><tp:taxon-name><tp:taxon-name-part taxon-name-part-type="genus" reg="Thaiderces">T.</tp:taxon-name-part> <tp:taxon-name-part taxon-name-part-type="species" reg="shuzi">shuzi</tp:taxon-name-part></tp:taxon-name></italic> sp. nov. <bold>K</bold><italic><tp:taxon-name><tp:taxon-name-part taxon-name-part-type="genus" reg="Thaiderces">T.</tp:taxon-name-part> <tp:taxon-name-part taxon-name-part-type="species" reg="thamphrikensis">thamphrikensis</tp:taxon-name-part></tp:taxon-name></italic> sp. nov. <bold>L</bold><italic><tp:taxon-name><tp:taxon-name-part taxon-name-part-type="genus" reg="Thaiderces">T.</tp:taxon-name-part> <tp:taxon-name-part taxon-name-part-type="species" reg="haima">haima</tp:taxon-name-part></tp:taxon-name></italic> sp. nov. Abbreviations: LA, laminal apophysis, ST, stubble. <bold>A, G</bold> Modified from <xref ref-type="bibr" rid="B4">Liu et al. (2017)</xref>.</p></caption><graphic xmlns:xlink="http://www.w3.org/1999/xlink" xlink:href="zookeys-869-103-g001.jpg" position="float" orientation="portrait" xlink:type="simple" id="oo_323496.jpg"><uri content-type="original_file" xlink:type="simple">https://binary.pensoft.net/fig/323496</uri></graphic></fig><fig id="F2" position="float" orientation="portrait"><object-id xmlns:xlink="http://www.w3.org/1999/xlink" content-type="doi" xlink:type="simple">10.3897/zookeys.869.35546.figure2</object-id><object-id xmlns:xlink="http://www.w3.org/1999/xlink" content-type="arpha" xlink:type="simple">cf62572a-54b8-5fad-a275-5615efab643a</object-id><label>Figure 2.</label><caption><p>Endogyne of <italic><tp:taxon-name><tp:taxon-name-part taxon-name-part-type="genus" reg="Thaiderces">Thaiderces</tp:taxon-name-part></tp:taxon-name></italic> species <bold>A</bold><italic><tp:taxon-name><tp:taxon-name-part taxon-name-part-type="genus" reg="Thaiderces">T.</tp:taxon-name-part> <tp:taxon-name-part taxon-name-part-type="species" reg="jian">jian</tp:taxon-name-part></tp:taxon-name></italic><bold>B</bold><italic><tp:taxon-name><tp:taxon-name-part taxon-name-part-type="genus" reg="Thaiderces">T.</tp:taxon-name-part> <tp:taxon-name-part taxon-name-part-type="species" reg="vulgaris">vulgaris</tp:taxon-name-part></tp:taxon-name></italic><bold>C</bold><italic><tp:taxon-name><tp:taxon-name-part taxon-name-part-type="genus" reg="Thaiderces">T.</tp:taxon-name-part> <tp:taxon-name-part taxon-name-part-type="species" reg="thamprikensis">thamprikensis</tp:taxon-name-part></tp:taxon-name></italic> sp. nov. <bold>D</bold><italic><tp:taxon-name><tp:taxon-name-part taxon-name-part-type="genus" reg="Thaiderces">T.</tp:taxon-name-part> <tp:taxon-name-part taxon-name-part-type="species" reg="fengniao">fengniao</tp:taxon-name-part></tp:taxon-name></italic> sp. nov. <bold>E</bold><italic><tp:taxon-name><tp:taxon-name-part taxon-name-part-type="genus" reg="Thaiderces">T.</tp:taxon-name-part> <tp:taxon-name-part taxon-name-part-type="species" reg="ganlan">ganlan</tp:taxon-name-part></tp:taxon-name></italic> sp. nov. <bold>F</bold><italic><tp:taxon-name><tp:taxon-name-part taxon-name-part-type="genus" reg="Thaiderces">T.</tp:taxon-name-part> <tp:taxon-name-part taxon-name-part-type="species" reg="tuoyuan">tuoyuan</tp:taxon-name-part></tp:taxon-name></italic> sp. nov. <bold>G</bold><italic><tp:taxon-name><tp:taxon-name-part taxon-name-part-type="genus" reg="Thaiderces">T.</tp:taxon-name-part> <tp:taxon-name-part taxon-name-part-type="species" reg="jiazi">jiazi</tp:taxon-name-part></tp:taxon-name></italic> sp. nov. <bold>H</bold><italic><tp:taxon-name><tp:taxon-name-part taxon-name-part-type="genus" reg="Thaiderces">T.</tp:taxon-name-part> <tp:taxon-name-part taxon-name-part-type="species" reg="zuichun">zuichun</tp:taxon-name-part></tp:taxon-name></italic> sp. nov. <bold>I</bold><italic><tp:taxon-name><tp:taxon-name-part taxon-name-part-type="genus" reg="Thaiderces">T.</tp:taxon-name-part> <tp:taxon-name-part taxon-name-part-type="species" reg="haima">haima</tp:taxon-name-part></tp:taxon-name></italic> sp.nov. <bold>J</bold><italic><tp:taxon-name><tp:taxon-name-part taxon-name-part-type="genus" reg="Thaiderces">T.</tp:taxon-name-part> <tp:taxon-name-part taxon-name-part-type="species" reg="chujiao">chujiao</tp:taxon-name-part></tp:taxon-name></italic> sp. nov. <bold>K</bold><italic><tp:taxon-name><tp:taxon-name-part taxon-name-part-type="genus" reg="Thaiderces">T.</tp:taxon-name-part> <tp:taxon-name-part taxon-name-part-type="species" reg="thamphadaengensis">thamphadaengensis</tp:taxon-name-part></tp:taxon-name></italic> sp. nov. <bold>L</bold><italic><tp:taxon-name><tp:taxon-name-part taxon-name-part-type="genus" reg="Thaiderces">T.</tp:taxon-name-part> <tp:taxon-name-part taxon-name-part-type="species" reg="yangcong">yangcong</tp:taxon-name-part></tp:taxon-name></italic> sp. nov. <bold>M</bold><italic><tp:taxon-name><tp:taxon-name-part taxon-name-part-type="genus" reg="Thaiderces">T.</tp:taxon-name-part> <tp:taxon-name-part taxon-name-part-type="species" reg="shuzi">shuzi</tp:taxon-name-part></tp:taxon-name></italic> sp. nov. <bold>N</bold><italic><tp:taxon-name><tp:taxon-name-part taxon-name-part-type="genus" reg="Thaiderces">T.</tp:taxon-name-part> <tp:taxon-name-part taxon-name-part-type="species" reg="miantiao">miantiao</tp:taxon-name-part></tp:taxon-name></italic> sp. nov. Abbreviation: <abbrev xmlns:xlink="http://www.w3.org/1999/xlink" xlink:title="spermatheca" xlink:type="simple">SP</abbrev>, spermathecae. <bold>A, B</bold> Modified from <xref ref-type="bibr" rid="B4">Liu et al. (2017)</xref>.</p></caption><graphic xmlns:xlink="http://www.w3.org/1999/xlink" xlink:href="zookeys-869-103-g002.jpg" position="float" orientation="portrait" xlink:type="simple" id="oo_323497.jpg"><uri content-type="original_file" xlink:type="simple">https://binary.pensoft.net/fig/323497</uri></graphic></fig><fig id="F27" position="float" orientation="portrait"><object-id xmlns:xlink="http://www.w3.org/1999/xlink" content-type="doi" xlink:type="simple">10.3897/zookeys.869.35546.figure27</object-id><object-id xmlns:xlink="http://www.w3.org/1999/xlink" content-type="arpha" xlink:type="simple">9891d7e6-9797-5f07-bb76-cb4d49a978a3</object-id><label>Figure 27.</label><caption><p>Chelicerale retromargin, posterior view <bold>A</bold><italic><tp:taxon-name><tp:taxon-name-part taxon-name-part-type="genus" reg="Thaiderces">Thaiderces</tp:taxon-name-part> <tp:taxon-name-part taxon-name-part-type="species" reg="thamphrikensis">thamphrikensis</tp:taxon-name-part></tp:taxon-name></italic> sp. nov. <bold>B</bold><italic><tp:taxon-name><tp:taxon-name-part taxon-name-part-type="genus" reg="Thaiderces">T.</tp:taxon-name-part> <tp:taxon-name-part taxon-name-part-type="species" reg="yancong">yancong</tp:taxon-name-part></tp:taxon-name></italic> sp. nov. <bold>C</bold><italic><tp:taxon-name><tp:taxon-name-part taxon-name-part-type="genus" reg="Thaiderces">T.</tp:taxon-name-part> <tp:taxon-name-part taxon-name-part-type="species" reg="shuzi">shuzi</tp:taxon-name-part></tp:taxon-name></italic> sp. nov. <bold>D</bold><italic><tp:taxon-name><tp:taxon-name-part taxon-name-part-type="genus" reg="Thaiderces">T.</tp:taxon-name-part> <tp:taxon-name-part taxon-name-part-type="species" reg="fengniao">fengniao</tp:taxon-name-part></tp:taxon-name></italic> sp. nov. <bold>E</bold><italic><tp:taxon-name><tp:taxon-name-part taxon-name-part-type="genus" reg="Thaiderces">T.</tp:taxon-name-part> <tp:taxon-name-part taxon-name-part-type="species" reg="peterjaegeri">peterjaegeri</tp:taxon-name-part></tp:taxon-name></italic> sp. nov. <bold>F</bold><italic><tp:taxon-name><tp:taxon-name-part taxon-name-part-type="genus" reg="Thaiderces">T.</tp:taxon-name-part> <tp:taxon-name-part taxon-name-part-type="species" reg="ngalauindahensis">ngalauindahensis</tp:taxon-name-part></tp:taxon-name></italic> sp. nov. <bold>G</bold><italic><tp:taxon-name><tp:taxon-name-part taxon-name-part-type="genus" reg="Thaiderces">T.</tp:taxon-name-part> <tp:taxon-name-part taxon-name-part-type="species" reg="zuichun">zuichun</tp:taxon-name-part></tp:taxon-name></italic> sp. nov. <bold>H</bold><italic><tp:taxon-name><tp:taxon-name-part taxon-name-part-type="genus" reg="Thaiderces">T.</tp:taxon-name-part> <tp:taxon-name-part taxon-name-part-type="species" reg="miantiao">miantiao</tp:taxon-name-part></tp:taxon-name></italic> sp. nov. <bold>I</bold><italic><tp:taxon-name><tp:taxon-name-part taxon-name-part-type="genus" reg="Thaiderces">T.</tp:taxon-name-part> <tp:taxon-name-part taxon-name-part-type="species" reg="jiazi">jiazi</tp:taxon-name-part></tp:taxon-name></italic> sp. nov. Abbreviations: CL, cheliceral lamina, RT, retromarginal teeth.</p></caption><graphic xmlns:xlink="http://www.w3.org/1999/xlink" xlink:href="zookeys-869-103-g027.jpg" position="float" orientation="portrait" xlink:type="simple" id="oo_323522.jpg"><uri content-type="original_file" xlink:type="simple">https://binary.pensoft.net/fig/323522</uri></graphic></fig><fig id="F29" position="float" orientation="portrait"><object-id xmlns:xlink="http://www.w3.org/1999/xlink" content-type="doi" xlink:type="simple">10.3897/zookeys.869.35546.figure29</object-id><object-id xmlns:xlink="http://www.w3.org/1999/xlink" content-type="arpha" xlink:type="simple">42737683-cc78-5baa-8fa0-0dc965d38862</object-id><label>Figure 29.</label><caption><p>Distribution of <italic><tp:taxon-name><tp:taxon-name-part taxon-name-part-type="genus" reg="Thaiderces">Thaiderces</tp:taxon-name-part></tp:taxon-name></italic> species in Southeast Asia. <bold>1</bold><italic><tp:taxon-name><tp:taxon-name-part taxon-name-part-type="genus" reg="Thaiderces">T.</tp:taxon-name-part> <tp:taxon-name-part taxon-name-part-type="species" reg="thamphrikensis">thamphrikensis</tp:taxon-name-part></tp:taxon-name></italic> sp. nov. <bold>2</bold><italic><tp:taxon-name><tp:taxon-name-part taxon-name-part-type="genus" reg="Thaiderces">T.</tp:taxon-name-part> <tp:taxon-name-part taxon-name-part-type="species" reg="yangcong">yangcong</tp:taxon-name-part></tp:taxon-name></italic> sp. nov. <bold>3</bold><italic><tp:taxon-name><tp:taxon-name-part taxon-name-part-type="genus" reg="Thaiderces">T.</tp:taxon-name-part> <tp:taxon-name-part taxon-name-part-type="species" reg="shuzi">shuzi</tp:taxon-name-part></tp:taxon-name></italic> sp. nov. <bold>4</bold><italic><tp:taxon-name><tp:taxon-name-part taxon-name-part-type="genus" reg="Thaiderces">T.</tp:taxon-name-part> <tp:taxon-name-part taxon-name-part-type="species" reg="fengniao">fengniao</tp:taxon-name-part></tp:taxon-name></italic> sp. nov. <bold>5</bold><italic><tp:taxon-name><tp:taxon-name-part taxon-name-part-type="genus" reg="Thaiderces">T.</tp:taxon-name-part> <tp:taxon-name-part taxon-name-part-type="species" reg="peterjaegeri">peterjaegeri</tp:taxon-name-part></tp:taxon-name></italic> sp. nov. <bold>6</bold><italic><tp:taxon-name><tp:taxon-name-part taxon-name-part-type="genus" reg="Thaiderces">T.</tp:taxon-name-part> <tp:taxon-name-part taxon-name-part-type="species" reg="ngalauindahensis">ngalauindahensis</tp:taxon-name-part></tp:taxon-name></italic> sp. nov. <bold>7</bold><italic><tp:taxon-name><tp:taxon-name-part taxon-name-part-type="genus" reg="Thaiderces">T.</tp:taxon-name-part> <tp:taxon-name-part taxon-name-part-type="species" reg="zuichun">zuichun</tp:taxon-name-part></tp:taxon-name></italic> sp. nov. <bold>8</bold><italic><tp:taxon-name><tp:taxon-name-part taxon-name-part-type="genus" reg="Thaiderces">T.</tp:taxon-name-part> <tp:taxon-name-part taxon-name-part-type="species" reg="jiazi">jiazi</tp:taxon-name-part></tp:taxon-name></italic> sp. nov. <bold>9</bold><italic><tp:taxon-name><tp:taxon-name-part taxon-name-part-type="genus" reg="Thaiderces">T.</tp:taxon-name-part> <tp:taxon-name-part taxon-name-part-type="species" reg="chujiao">chujiao</tp:taxon-name-part></tp:taxon-name></italic> sp. nov. <bold>10</bold><italic><tp:taxon-name><tp:taxon-name-part taxon-name-part-type="genus" reg="Thaiderces">T.</tp:taxon-name-part> <tp:taxon-name-part taxon-name-part-type="species" reg="tuoyuan">tuoyuan</tp:taxon-name-part></tp:taxon-name></italic> sp. nov. <bold>11</bold><italic><tp:taxon-name><tp:taxon-name-part taxon-name-part-type="genus" reg="Thaiderces">T.</tp:taxon-name-part> <tp:taxon-name-part taxon-name-part-type="species" reg="haima">haima</tp:taxon-name-part></tp:taxon-name></italic> sp. nov. <bold>12</bold><italic><tp:taxon-name><tp:taxon-name-part taxon-name-part-type="genus" reg="Thaiderces">T.</tp:taxon-name-part> <tp:taxon-name-part taxon-name-part-type="species" reg="thamphadaengensis">thamphadaengensis</tp:taxon-name-part></tp:taxon-name></italic> sp. nov. <bold>13</bold><italic><tp:taxon-name><tp:taxon-name-part taxon-name-part-type="genus" reg="Thaiderces">T.</tp:taxon-name-part> <tp:taxon-name-part taxon-name-part-type="species" reg="ganlan">ganlan</tp:taxon-name-part></tp:taxon-name></italic> sp. nov. <bold>14</bold><italic><tp:taxon-name><tp:taxon-name-part taxon-name-part-type="genus" reg="Thaiderces">T.</tp:taxon-name-part> <tp:taxon-name-part taxon-name-part-type="species" reg="miantiao">miantiao</tp:taxon-name-part></tp:taxon-name></italic> sp. nov. <bold>15</bold><italic><tp:taxon-name><tp:taxon-name-part taxon-name-part-type="genus" reg="Thaiderces">T.</tp:taxon-name-part> <tp:taxon-name-part taxon-name-part-type="species" reg="jian">jian</tp:taxon-name-part></tp:taxon-name></italic><bold>16</bold><italic><tp:taxon-name><tp:taxon-name-part taxon-name-part-type="genus" reg="Thaiderces">T.</tp:taxon-name-part> <tp:taxon-name-part taxon-name-part-type="species" reg="vulgaris">vulgaris</tp:taxon-name-part></tp:taxon-name></italic>. Two species not included: <italic><tp:taxon-name><tp:taxon-name-part taxon-name-part-type="genus" reg="Thaiderces">T.</tp:taxon-name-part> <tp:taxon-name-part taxon-name-part-type="species" reg="rimbu">rimbu</tp:taxon-name-part></tp:taxon-name></italic>, <italic><tp:taxon-name><tp:taxon-name-part taxon-name-part-type="genus" reg="Thaiderces">T.</tp:taxon-name-part> <tp:taxon-name-part taxon-name-part-type="species" reg="djojosudharmoi">djojosudharmoi</tp:taxon-name-part></tp:taxon-name></italic>.</p></caption><graphic xmlns:xlink="http://www.w3.org/1999/xlink" xlink:href="zookeys-869-103-g029.jpg" position="float" orientation="portrait" xlink:type="simple" id="oo_323524.jpg"><uri content-type="original_file" xlink:type="simple">https://binary.pensoft.net/fig/323524</uri></graphic></fig></tp:treatment-sec><ref-list><ref id="B4"><mixed-citation xmlns:xlink="http://www.w3.org/1999/xlink" xlink:type="simple"><person-group><name name-style="western"><surname>Liu</surname><given-names>C</given-names></name><name name-style="western"><surname>Li</surname><given-names>F</given-names></name><name name-style="western"><surname>Li</surname><given-names>S</given-names></name><name name-style="western"><surname>Zheng</surname><given-names>G</given-names></name></person-group> (<year>2017</year>) <article-title>Five new genera of the subfamily <tp:taxon-name><tp:taxon-name-part taxon-name-part-type="subfamily">Psilodercinae</tp:taxon-name-part></tp:taxon-name> (<tp:taxon-name><tp:taxon-name-part taxon-name-part-type="order">Araneae</tp:taxon-name-part></tp:taxon-name>: <tp:taxon-name><tp:taxon-name-part taxon-name-part-type="family">Ochyroceratidae</tp:taxon-name-part></tp:taxon-name>) from Southeast Asia.</article-title><source>Zoological Systematics</source><volume>42</volume>(<issue>4</issue>): <fpage>395</fpage>–<lpage>417</lpage>.</mixed-citation></ref></ref-list></tp:taxon-treatment>
