# Supplementary material for: Fourteen new species of the spider genus Thaiderces from Southeast Asia (Araneae, Psilodercidae)
Source: Zookeys. 2019 Aug 5;869:103–46. doi: 10.3897/zookeys.869.35546 (PMC6690929; doi:10.3897/zookeys.869.35546)
Supplement: XML Treatment for Thaiderces haima [file zookeys.869.35546-treatment12.xml]

<!DOCTYPE tp:taxon-treatment
  PUBLIC "-//TaxonX//DTD Taxonomic Treatment Publishing DTD v0 20100105//EN" "tax-treatment-NSO.dtd">
<tp:taxon-treatment xmlns:tp="http://www.plazi.org/taxpub"><tp:treatment-meta><kwd-group><label>Taxon classification</label><kwd><named-content xmlns:xlink="http://www.w3.org/1999/xlink" content-type="kingdom">Animalia</named-content></kwd><kwd><named-content xmlns:xlink="http://www.w3.org/1999/xlink" content-type="order">Araneae</named-content></kwd><kwd><named-content xmlns:xlink="http://www.w3.org/1999/xlink" content-type="family">Psilodercidae</named-content></kwd></kwd-group><mixed-citation publication-type="journal"><person-group><name><surname>Chang</surname><given-names>Wan-Jin</given-names></name><name><surname>Li</surname><given-names>Shuqiang</given-names></name></person-group><article-title>Fourteen new species of the spider genus <italic><tp:taxon-name><tp:taxon-name-part taxon-name-part-type="genus" reg="Thaiderces">Thaiderces</tp:taxon-name-part></tp:taxon-name></italic> from Southeast Asia (<tp:taxon-name><tp:taxon-name-part taxon-name-part-type="order">Araneae</tp:taxon-name-part></tp:taxon-name>, <tp:taxon-name><tp:taxon-name-part taxon-name-part-type="family">Psilodercidae</tp:taxon-name-part></tp:taxon-name>)</article-title><source>Zookeys</source><day>05</day><month>8</month><year>2019</year><volume>869</volume><fpage>103</fpage><lpage>146</lpage><pub-id pub-id-type="doi">10.3897/zookeys.869.35546</pub-id></mixed-citation></tp:treatment-meta><tp:nomenclature><tp:taxon-name><object-id xmlns:xlink="http://www.w3.org/1999/xlink" content-type="arpha" xlink:type="simple">E9FF27B6591E56A4A3B50D0DAB4D2E84</object-id>
              
              <tp:taxon-name-part taxon-name-part-type="genus" reg="Thaiderces">Thaiderces</tp:taxon-name-part>
              <tp:taxon-name-part taxon-name-part-type="species" reg="haima">haima</tp:taxon-name-part>
              <object-id xmlns:xlink="http://www.w3.org/1999/xlink" content-type="zoobank" xlink:type="simple">http://zoobank.org/91D1E11C-CF9D-48FB-86D0-7720F2ACA4B8</object-id>
            </tp:taxon-name><tp:taxon-authority>Li &amp; Chang</tp:taxon-authority><tp:taxon-status xmlns:xlink="http://www.w3.org/1999/xlink" xlink:type="simple">sp. nov.</tp:taxon-status><xref ref-type="fig" rid="F1">Figs 1L</xref><xref ref-type="fig" rid="F2">, 2I</xref><xref ref-type="fig" rid="F20">, 20</xref><xref ref-type="fig" rid="F21">, 21</xref><xref ref-type="fig" rid="F28">, 28C</xref><xref ref-type="fig" rid="F29">, 29</xref></tp:nomenclature><tp:treatment-sec sec-type="Types" id="SECID0EIIBI"><title>Types.</title><p><bold>Holotype</bold>: ♂ (<named-content xmlns:xlink="http://www.w3.org/1999/xlink" content-type="dwc:institutional_code" xlink:type="simple">IZCAS</named-content>), Thailand, Tak Province, Uaphang District, Umphang Subdistrict, Huai Lao Poo Cave, <named-content xmlns:xlink="http://www.w3.org/1999/xlink" content-type="dwc:verbatimCoordinates" xlink:type="simple"><named-content content-type="geo-json" specific-use="{&#34;type&#34;:&#34;Point&#34;,&#34;coordinates&#34;:[98.875167,15.961333]}" id="NCID0EYIBI" xlink:type="simple">15°57.680'N, 98°52.510'E</named-content></named-content>, 534 m, 16.XI.2016, Zhao H., Li Y., Chen Z. <bold>Paratype</bold>: 1♀ (<named-content xmlns:xlink="http://www.w3.org/1999/xlink" content-type="dwc:institutional_code" xlink:type="simple">IZCAS</named-content>), same data as holotype.</p></tp:treatment-sec><tp:treatment-sec sec-type="etymology" id="SECID0EEJBI"><title>Etymology.</title><p>The species name is a noun in apposition derived from the Chinese pinyin hăIimă (seahorse) and refers to the distal bending of bulb that resembles the head of a seahorse.</p></tp:treatment-sec><tp:treatment-sec sec-type="diagnosis" id="SECID0ETJBI"><title>Diagnosis.</title><p>See diagnosis of <italic><tp:taxon-name><tp:taxon-name-part taxon-name-part-type="genus" reg="Thaiderces">T.</tp:taxon-name-part> <tp:taxon-name-part taxon-name-part-type="species" reg="fengniao">fengniao</tp:taxon-name-part></tp:taxon-name></italic> sp. nov.</p></tp:treatment-sec><tp:treatment-sec sec-type="description" id="SECID0EEKBI"><title>Description.</title><p><bold>Male</bold> (holotype). Total length 1.80; carapace 0.60 long, 0.70 wide; abdomen 1.20 long, 0.90 wide. Carapace round and brown, with three longitudinal dark brown bands, lateral bands two times wider than the median band (Fig. <xref ref-type="fig" rid="F20">20C</xref>). Chelicerae brown (Fig. <xref ref-type="fig" rid="F28">28C</xref>). Clypeus dark brown medially and light brown laterally. Endites light brown. Labium dark brown. Sternum with dark brown pattern. Abdomen elongated, dorsum with indistinct brown pattern, posterior with brown stripes, anteroventrally with dark brown semi-circle, posterior part with pair of pale yellow vertical dotted lines laterally and a funnel-shaped mark medially. Legs uniformly brown; measurements: I missing, II missing, III 4.78 (1.28, 0.25, 1.38, 1.25, 0.62), IV 7.12 (1.75, 0.31, 2.12, 2.00, 0.94). Palp (Fig. <xref ref-type="fig" rid="F21">21A–D</xref>): femur 3 times longer than patella; patella not swollen, tibia almost equal in length to femur; cymbium scattered with purplish spots anteriorly, 1/4 the length of femur; bulb brown, lanceolate with bent distal part, presence of embolic stubble on embolic stalk, embolic stalk 1/3 the width of the bulb, embolus short, arises distally, resembles the head of a seahorse (Fig. <xref ref-type="fig" rid="F21">21A</xref>).</p><fig id="F20" position="float" orientation="portrait"><object-id xmlns:xlink="http://www.w3.org/1999/xlink" content-type="doi" xlink:type="simple">10.3897/zookeys.869.35546.figure20</object-id><object-id xmlns:xlink="http://www.w3.org/1999/xlink" content-type="arpha" xlink:type="simple">c9f1e5d7-290c-56a7-a7e1-c4460aec2fc1</object-id><label>Figure 20.</label><caption><p><italic><tp:taxon-name><tp:taxon-name-part taxon-name-part-type="genus" reg="Thaiderces">Thaiderces</tp:taxon-name-part> <tp:taxon-name-part taxon-name-part-type="species" reg="haima">haima</tp:taxon-name-part></tp:taxon-name></italic> sp. nov., male holotype and female paratype <bold>A</bold> endogyne, dorsal view <bold>B</bold> female epigastric area, ventral view <bold>C</bold> male habitus, dorsal view <bold>D</bold> female habitus, dorsal view <bold>E</bold> female habitus, ventral view. Abbreviation: <abbrev xmlns:xlink="http://www.w3.org/1999/xlink" xlink:title="spermatheca" xlink:type="simple">SP</abbrev>, spermatheca.</p></caption><graphic xmlns:xlink="http://www.w3.org/1999/xlink" xlink:href="zookeys-869-103-g020.jpg" position="float" orientation="portrait" xlink:type="simple" id="oo_323515.jpg"><uri content-type="original_file" xlink:type="simple">https://binary.pensoft.net/fig/323515</uri></graphic></fig><p><bold>Female</bold> (paratype). General features and coloration similar to that of the male (Fig. <xref ref-type="fig" rid="F20">20D, E</xref>). Measurements: total length 1.60; carapace 0.50 long, 0.63 wide; abdomen 1.10 long, 0.70 wide. Leg measurements: I missing, II 4.29 (1.09, 0.16, 1.25, 1.09, 0.70), III 4.92 (1.25, 0.16, 1.41, 1.30, 0.80), IV missing. Endogyne: two pairs of circular spermathecae, lateral spermathecae embedded with ovoid duct (Fig. <xref ref-type="fig" rid="F20">20A</xref>).</p></tp:treatment-sec><tp:treatment-sec sec-type="distribution" id="SECID0EKMBI"><title>Distribution.</title><p>Known only from the type locality (Fig. <xref ref-type="fig" rid="F29">29</xref>).</p><fig id="F21" position="float" orientation="portrait"><object-id xmlns:xlink="http://www.w3.org/1999/xlink" content-type="doi" xlink:type="simple">10.3897/zookeys.869.35546.figure21</object-id><object-id xmlns:xlink="http://www.w3.org/1999/xlink" content-type="arpha" xlink:type="simple">cd8e6452-8536-58f1-8a7c-df624bc72d15</object-id><label>Figure 21.</label><caption><p><italic><tp:taxon-name><tp:taxon-name-part taxon-name-part-type="genus" reg="Thaiderces">Thaiderces</tp:taxon-name-part> <tp:taxon-name-part taxon-name-part-type="species" reg="haima">haima</tp:taxon-name-part></tp:taxon-name></italic> sp. nov., male holotype <bold>A</bold> palp, ventral view <bold>B</bold> palpal bulb, ventral view <bold>C</bold> palp, prolateral view <bold>D</bold> palp, retrolateral view. Abbreviations: EM, embolus, ST, stubble.</p></caption><graphic xmlns:xlink="http://www.w3.org/1999/xlink" xlink:href="zookeys-869-103-g021.jpg" position="float" orientation="portrait" xlink:type="simple" id="oo_323516.jpg"><uri content-type="original_file" xlink:type="simple">https://binary.pensoft.net/fig/323516</uri></graphic></fig></tp:treatment-sec><tp:treatment-sec><!--Section generated to contain objects referenced in tp:taxon-treatment.--><fig id="F1" position="float" orientation="portrait"><object-id xmlns:xlink="http://www.w3.org/1999/xlink" content-type="doi" xlink:type="simple">10.3897/zookeys.869.35546.figure1</object-id><object-id xmlns:xlink="http://www.w3.org/1999/xlink" content-type="arpha" xlink:type="simple">8ad413c7-2924-518b-b6fe-767f6de865da</object-id><label>Figure 1.</label><caption><p>Prolateral view of left bulb in <italic><tp:taxon-name><tp:taxon-name-part taxon-name-part-type="genus" reg="Thaiderces">Thaiderces</tp:taxon-name-part></tp:taxon-name></italic> species <bold>A</bold><italic><tp:taxon-name><tp:taxon-name-part taxon-name-part-type="genus" reg="Thaiderces">T.</tp:taxon-name-part> <tp:taxon-name-part taxon-name-part-type="species" reg="jian">jian</tp:taxon-name-part></tp:taxon-name></italic><bold>B</bold><italic><tp:taxon-name><tp:taxon-name-part taxon-name-part-type="genus" reg="Thaiderces">T.</tp:taxon-name-part> <tp:taxon-name-part taxon-name-part-type="species" reg="ngalauindahensis">ngalauindahensis</tp:taxon-name-part></tp:taxon-name></italic> sp. nov. <bold>C</bold><italic><tp:taxon-name><tp:taxon-name-part taxon-name-part-type="genus" reg="Thaiderces">T.</tp:taxon-name-part> <tp:taxon-name-part taxon-name-part-type="species" reg="peterjaegeri">peterjaegeri</tp:taxon-name-part></tp:taxon-name></italic> sp. nov. <bold>D</bold><italic><tp:taxon-name><tp:taxon-name-part taxon-name-part-type="genus" reg="Thaiderces">T.</tp:taxon-name-part> <tp:taxon-name-part taxon-name-part-type="species" reg="tuoyuan">tuoyuan</tp:taxon-name-part></tp:taxon-name></italic> sp. nov. <bold>E</bold><italic><tp:taxon-name><tp:taxon-name-part taxon-name-part-type="genus" reg="Thaiderces">T.</tp:taxon-name-part> <tp:taxon-name-part taxon-name-part-type="species" reg="yangcong">yangcong</tp:taxon-name-part></tp:taxon-name></italic> sp. nov. <bold>F</bold><italic><tp:taxon-name><tp:taxon-name-part taxon-name-part-type="genus" reg="Thaiderces">T.</tp:taxon-name-part> <tp:taxon-name-part taxon-name-part-type="species" reg="fengniao">fengniao</tp:taxon-name-part></tp:taxon-name></italic> sp. nov. Ventral view of the bulb in <italic><tp:taxon-name><tp:taxon-name-part taxon-name-part-type="genus" reg="Thaiderces">Thaiderces</tp:taxon-name-part></tp:taxon-name></italic> species <bold>G</bold><italic><tp:taxon-name><tp:taxon-name-part taxon-name-part-type="genus" reg="Thaiderces">T.</tp:taxon-name-part> <tp:taxon-name-part taxon-name-part-type="species" reg="vulgaris">vulgaris</tp:taxon-name-part></tp:taxon-name></italic><bold>H</bold><italic><tp:taxon-name><tp:taxon-name-part taxon-name-part-type="genus" reg="Thaiderces">T.</tp:taxon-name-part> <tp:taxon-name-part taxon-name-part-type="species" reg="ganlan">ganlan</tp:taxon-name-part></tp:taxon-name></italic> sp. nov. <bold>I</bold><italic><tp:taxon-name><tp:taxon-name-part taxon-name-part-type="genus" reg="Thaiderces">T.</tp:taxon-name-part> <tp:taxon-name-part taxon-name-part-type="species" reg="thamphadaengensis">thamphadaengensis</tp:taxon-name-part></tp:taxon-name></italic> sp. nov. <bold>J</bold><italic><tp:taxon-name><tp:taxon-name-part taxon-name-part-type="genus" reg="Thaiderces">T.</tp:taxon-name-part> <tp:taxon-name-part taxon-name-part-type="species" reg="shuzi">shuzi</tp:taxon-name-part></tp:taxon-name></italic> sp. nov. <bold>K</bold><italic><tp:taxon-name><tp:taxon-name-part taxon-name-part-type="genus" reg="Thaiderces">T.</tp:taxon-name-part> <tp:taxon-name-part taxon-name-part-type="species" reg="thamphrikensis">thamphrikensis</tp:taxon-name-part></tp:taxon-name></italic> sp. nov. <bold>L</bold><italic><tp:taxon-name><tp:taxon-name-part taxon-name-part-type="genus" reg="Thaiderces">T.</tp:taxon-name-part> <tp:taxon-name-part taxon-name-part-type="species" reg="haima">haima</tp:taxon-name-part></tp:taxon-name></italic> sp. nov. Abbreviations: LA, laminal apophysis, ST, stubble. <bold>A, G</bold> Modified from <xref ref-type="bibr" rid="B4">Liu et al. (2017)</xref>.</p></caption><graphic xmlns:xlink="http://www.w3.org/1999/xlink" xlink:href="zookeys-869-103-g001.jpg" position="float" orientation="portrait" xlink:type="simple" id="oo_323496.jpg"><uri content-type="original_file" xlink:type="simple">https://binary.pensoft.net/fig/323496</uri></graphic></fig><fig id="F2" position="float" orientation="portrait"><object-id xmlns:xlink="http://www.w3.org/1999/xlink" content-type="doi" xlink:type="simple">10.3897/zookeys.869.35546.figure2</object-id><object-id xmlns:xlink="http://www.w3.org/1999/xlink" content-type="arpha" xlink:type="simple">cf62572a-54b8-5fad-a275-5615efab643a</object-id><label>Figure 2.</label><caption><p>Endogyne of <italic><tp:taxon-name><tp:taxon-name-part taxon-name-part-type="genus" reg="Thaiderces">Thaiderces</tp:taxon-name-part></tp:taxon-name></italic> species <bold>A</bold><italic><tp:taxon-name><tp:taxon-name-part taxon-name-part-type="genus" reg="Thaiderces">T.</tp:taxon-name-part> <tp:taxon-name-part taxon-name-part-type="species" reg="jian">jian</tp:taxon-name-part></tp:taxon-name></italic><bold>B</bold><italic><tp:taxon-name><tp:taxon-name-part taxon-name-part-type="genus" reg="Thaiderces">T.</tp:taxon-name-part> <tp:taxon-name-part taxon-name-part-type="species" reg="vulgaris">vulgaris</tp:taxon-name-part></tp:taxon-name></italic><bold>C</bold><italic><tp:taxon-name><tp:taxon-name-part taxon-name-part-type="genus" reg="Thaiderces">T.</tp:taxon-name-part> <tp:taxon-name-part taxon-name-part-type="species" reg="thamprikensis">thamprikensis</tp:taxon-name-part></tp:taxon-name></italic> sp. nov. <bold>D</bold><italic><tp:taxon-name><tp:taxon-name-part taxon-name-part-type="genus" reg="Thaiderces">T.</tp:taxon-name-part> <tp:taxon-name-part taxon-name-part-type="species" reg="fengniao">fengniao</tp:taxon-name-part></tp:taxon-name></italic> sp. nov. <bold>E</bold><italic><tp:taxon-name><tp:taxon-name-part taxon-name-part-type="genus" reg="Thaiderces">T.</tp:taxon-name-part> <tp:taxon-name-part taxon-name-part-type="species" reg="ganlan">ganlan</tp:taxon-name-part></tp:taxon-name></italic> sp. nov. <bold>F</bold><italic><tp:taxon-name><tp:taxon-name-part taxon-name-part-type="genus" reg="Thaiderces">T.</tp:taxon-name-part> <tp:taxon-name-part taxon-name-part-type="species" reg="tuoyuan">tuoyuan</tp:taxon-name-part></tp:taxon-name></italic> sp. nov. <bold>G</bold><italic><tp:taxon-name><tp:taxon-name-part taxon-name-part-type="genus" reg="Thaiderces">T.</tp:taxon-name-part> <tp:taxon-name-part taxon-name-part-type="species" reg="jiazi">jiazi</tp:taxon-name-part></tp:taxon-name></italic> sp. nov. <bold>H</bold><italic><tp:taxon-name><tp:taxon-name-part taxon-name-part-type="genus" reg="Thaiderces">T.</tp:taxon-name-part> <tp:taxon-name-part taxon-name-part-type="species" reg="zuichun">zuichun</tp:taxon-name-part></tp:taxon-name></italic> sp. nov. <bold>I</bold><italic><tp:taxon-name><tp:taxon-name-part taxon-name-part-type="genus" reg="Thaiderces">T.</tp:taxon-name-part> <tp:taxon-name-part taxon-name-part-type="species" reg="haima">haima</tp:taxon-name-part></tp:taxon-name></italic> sp.nov. <bold>J</bold><italic><tp:taxon-name><tp:taxon-name-part taxon-name-part-type="genus" reg="Thaiderces">T.</tp:taxon-name-part> <tp:taxon-name-part taxon-name-part-type="species" reg="chujiao">chujiao</tp:taxon-name-part></tp:taxon-name></italic> sp. nov. <bold>K</bold><italic><tp:taxon-name><tp:taxon-name-part taxon-name-part-type="genus" reg="Thaiderces">T.</tp:taxon-name-part> <tp:taxon-name-part taxon-name-part-type="species" reg="thamphadaengensis">thamphadaengensis</tp:taxon-name-part></tp:taxon-name></italic> sp. nov. <bold>L</bold><italic><tp:taxon-name><tp:taxon-name-part taxon-name-part-type="genus" reg="Thaiderces">T.</tp:taxon-name-part> <tp:taxon-name-part taxon-name-part-type="species" reg="yangcong">yangcong</tp:taxon-name-part></tp:taxon-name></italic> sp. nov. <bold>M</bold><italic><tp:taxon-name><tp:taxon-name-part taxon-name-part-type="genus" reg="Thaiderces">T.</tp:taxon-name-part> <tp:taxon-name-part taxon-name-part-type="species" reg="shuzi">shuzi</tp:taxon-name-part></tp:taxon-name></italic> sp. nov. <bold>N</bold><italic><tp:taxon-name><tp:taxon-name-part taxon-name-part-type="genus" reg="Thaiderces">T.</tp:taxon-name-part> <tp:taxon-name-part taxon-name-part-type="species" reg="miantiao">miantiao</tp:taxon-name-part></tp:taxon-name></italic> sp. nov. Abbreviation: <abbrev xmlns:xlink="http://www.w3.org/1999/xlink" xlink:title="spermatheca" xlink:type="simple">SP</abbrev>, spermathecae. <bold>A, B</bold> Modified from <xref ref-type="bibr" rid="B4">Liu et al. (2017)</xref>.</p></caption><graphic xmlns:xlink="http://www.w3.org/1999/xlink" xlink:href="zookeys-869-103-g002.jpg" position="float" orientation="portrait" xlink:type="simple" id="oo_323497.jpg"><uri content-type="original_file" xlink:type="simple">https://binary.pensoft.net/fig/323497</uri></graphic></fig><fig id="F28" position="float" orientation="portrait"><object-id xmlns:xlink="http://www.w3.org/1999/xlink" content-type="doi" xlink:type="simple">10.3897/zookeys.869.35546.figure28</object-id><object-id xmlns:xlink="http://www.w3.org/1999/xlink" content-type="arpha" xlink:type="simple">c4329efc-4f34-576e-bf17-1338cb229fe5</object-id><label>Figure 28.</label><caption><p>Chelicerae, posterior view <bold>A</bold><italic><tp:taxon-name><tp:taxon-name-part taxon-name-part-type="genus" reg="Thaiderces">Thaiderces</tp:taxon-name-part> <tp:taxon-name-part taxon-name-part-type="species" reg="chujiao">chujiao</tp:taxon-name-part></tp:taxon-name></italic> sp. nov. <bold>B</bold><italic><tp:taxon-name><tp:taxon-name-part taxon-name-part-type="genus" reg="Thaiderces">T.</tp:taxon-name-part> <tp:taxon-name-part taxon-name-part-type="species" reg="tuoyuan">tuoyuan</tp:taxon-name-part></tp:taxon-name></italic> sp. nov. <bold>C</bold><italic><tp:taxon-name><tp:taxon-name-part taxon-name-part-type="genus" reg="Thaiderces">T.</tp:taxon-name-part> <tp:taxon-name-part taxon-name-part-type="species" reg="haima">haima</tp:taxon-name-part></tp:taxon-name></italic> sp. nov. <bold>D</bold><italic><tp:taxon-name><tp:taxon-name-part taxon-name-part-type="genus" reg="Thaiderces">T.</tp:taxon-name-part> <tp:taxon-name-part taxon-name-part-type="species" reg="thamphadaengensis">thamphadaengensis</tp:taxon-name-part></tp:taxon-name></italic> sp. nov. <bold>E</bold><italic><tp:taxon-name><tp:taxon-name-part taxon-name-part-type="genus" reg="Thaiderces">T.</tp:taxon-name-part> <tp:taxon-name-part taxon-name-part-type="species" reg="ganlan">ganlan</tp:taxon-name-part></tp:taxon-name></italic> sp. nov. Abbreviations: CL, cheliceral laminal, RT, retromargin teeth.</p></caption><graphic xmlns:xlink="http://www.w3.org/1999/xlink" xlink:href="zookeys-869-103-g028.jpg" position="float" orientation="portrait" xlink:type="simple" id="oo_323523.jpg"><uri content-type="original_file" xlink:type="simple">https://binary.pensoft.net/fig/323523</uri></graphic></fig><fig id="F29" position="float" orientation="portrait"><object-id xmlns:xlink="http://www.w3.org/1999/xlink" content-type="doi" xlink:type="simple">10.3897/zookeys.869.35546.figure29</object-id><object-id xmlns:xlink="http://www.w3.org/1999/xlink" content-type="arpha" xlink:type="simple">42737683-cc78-5baa-8fa0-0dc965d38862</object-id><label>Figure 29.</label><caption><p>Distribution of <italic><tp:taxon-name><tp:taxon-name-part taxon-name-part-type="genus" reg="Thaiderces">Thaiderces</tp:taxon-name-part></tp:taxon-name></italic> species in Southeast Asia. <bold>1</bold><italic><tp:taxon-name><tp:taxon-name-part taxon-name-part-type="genus" reg="Thaiderces">T.</tp:taxon-name-part> <tp:taxon-name-part taxon-name-part-type="species" reg="thamphrikensis">thamphrikensis</tp:taxon-name-part></tp:taxon-name></italic> sp. nov. <bold>2</bold><italic><tp:taxon-name><tp:taxon-name-part taxon-name-part-type="genus" reg="Thaiderces">T.</tp:taxon-name-part> <tp:taxon-name-part taxon-name-part-type="species" reg="yangcong">yangcong</tp:taxon-name-part></tp:taxon-name></italic> sp. nov. <bold>3</bold><italic><tp:taxon-name><tp:taxon-name-part taxon-name-part-type="genus" reg="Thaiderces">T.</tp:taxon-name-part> <tp:taxon-name-part taxon-name-part-type="species" reg="shuzi">shuzi</tp:taxon-name-part></tp:taxon-name></italic> sp. nov. <bold>4</bold><italic><tp:taxon-name><tp:taxon-name-part taxon-name-part-type="genus" reg="Thaiderces">T.</tp:taxon-name-part> <tp:taxon-name-part taxon-name-part-type="species" reg="fengniao">fengniao</tp:taxon-name-part></tp:taxon-name></italic> sp. nov. <bold>5</bold><italic><tp:taxon-name><tp:taxon-name-part taxon-name-part-type="genus" reg="Thaiderces">T.</tp:taxon-name-part> <tp:taxon-name-part taxon-name-part-type="species" reg="peterjaegeri">peterjaegeri</tp:taxon-name-part></tp:taxon-name></italic> sp. nov. <bold>6</bold><italic><tp:taxon-name><tp:taxon-name-part taxon-name-part-type="genus" reg="Thaiderces">T.</tp:taxon-name-part> <tp:taxon-name-part taxon-name-part-type="species" reg="ngalauindahensis">ngalauindahensis</tp:taxon-name-part></tp:taxon-name></italic> sp. nov. <bold>7</bold><italic><tp:taxon-name><tp:taxon-name-part taxon-name-part-type="genus" reg="Thaiderces">T.</tp:taxon-name-part> <tp:taxon-name-part taxon-name-part-type="species" reg="zuichun">zuichun</tp:taxon-name-part></tp:taxon-name></italic> sp. nov. <bold>8</bold><italic><tp:taxon-name><tp:taxon-name-part taxon-name-part-type="genus" reg="Thaiderces">T.</tp:taxon-name-part> <tp:taxon-name-part taxon-name-part-type="species" reg="jiazi">jiazi</tp:taxon-name-part></tp:taxon-name></italic> sp. nov. <bold>9</bold><italic><tp:taxon-name><tp:taxon-name-part taxon-name-part-type="genus" reg="Thaiderces">T.</tp:taxon-name-part> <tp:taxon-name-part taxon-name-part-type="species" reg="chujiao">chujiao</tp:taxon-name-part></tp:taxon-name></italic> sp. nov. <bold>10</bold><italic><tp:taxon-name><tp:taxon-name-part taxon-name-part-type="genus" reg="Thaiderces">T.</tp:taxon-name-part> <tp:taxon-name-part taxon-name-part-type="species" reg="tuoyuan">tuoyuan</tp:taxon-name-part></tp:taxon-name></italic> sp. nov. <bold>11</bold><italic><tp:taxon-name><tp:taxon-name-part taxon-name-part-type="genus" reg="Thaiderces">T.</tp:taxon-name-part> <tp:taxon-name-part taxon-name-part-type="species" reg="haima">haima</tp:taxon-name-part></tp:taxon-name></italic> sp. nov. <bold>12</bold><italic><tp:taxon-name><tp:taxon-name-part taxon-name-part-type="genus" reg="Thaiderces">T.</tp:taxon-name-part> <tp:taxon-name-part taxon-name-part-type="species" reg="thamphadaengensis">thamphadaengensis</tp:taxon-name-part></tp:taxon-name></italic> sp. nov. <bold>13</bold><italic><tp:taxon-name><tp:taxon-name-part taxon-name-part-type="genus" reg="Thaiderces">T.</tp:taxon-name-part> <tp:taxon-name-part taxon-name-part-type="species" reg="ganlan">ganlan</tp:taxon-name-part></tp:taxon-name></italic> sp. nov. <bold>14</bold><italic><tp:taxon-name><tp:taxon-name-part taxon-name-part-type="genus" reg="Thaiderces">T.</tp:taxon-name-part> <tp:taxon-name-part taxon-name-part-type="species" reg="miantiao">miantiao</tp:taxon-name-part></tp:taxon-name></italic> sp. nov. <bold>15</bold><italic><tp:taxon-name><tp:taxon-name-part taxon-name-part-type="genus" reg="Thaiderces">T.</tp:taxon-name-part> <tp:taxon-name-part taxon-name-part-type="species" reg="jian">jian</tp:taxon-name-part></tp:taxon-name></italic><bold>16</bold><italic><tp:taxon-name><tp:taxon-name-part taxon-name-part-type="genus" reg="Thaiderces">T.</tp:taxon-name-part> <tp:taxon-name-part taxon-name-part-type="species" reg="vulgaris">vulgaris</tp:taxon-name-part></tp:taxon-name></italic>. Two species not included: <italic><tp:taxon-name><tp:taxon-name-part taxon-name-part-type="genus" reg="Thaiderces">T.</tp:taxon-name-part> <tp:taxon-name-part taxon-name-part-type="species" reg="rimbu">rimbu</tp:taxon-name-part></tp:taxon-name></italic>, <italic><tp:taxon-name><tp:taxon-name-part taxon-name-part-type="genus" reg="Thaiderces">T.</tp:taxon-name-part> <tp:taxon-name-part taxon-name-part-type="species" reg="djojosudharmoi">djojosudharmoi</tp:taxon-name-part></tp:taxon-name></italic>.</p></caption><graphic xmlns:xlink="http://www.w3.org/1999/xlink" xlink:href="zookeys-869-103-g029.jpg" position="float" orientation="portrait" xlink:type="simple" id="oo_323524.jpg"><uri content-type="original_file" xlink:type="simple">https://binary.pensoft.net/fig/323524</uri></graphic></fig></tp:treatment-sec><ref-list><ref id="B4"><mixed-citation xmlns:xlink="http://www.w3.org/1999/xlink" xlink:type="simple"><person-group><name name-style="western"><surname>Liu</surname><given-names>C</given-names></name><name name-style="western"><surname>Li</surname><given-names>F</given-names></name><name name-style="western"><surname>Li</surname><given-names>S</given-names></name><name name-style="western"><surname>Zheng</surname><given-names>G</given-names></name></person-group> (<year>2017</year>) <article-title>Five new genera of the subfamily <tp:taxon-name><tp:taxon-name-part taxon-name-part-type="subfamily">Psilodercinae</tp:taxon-name-part></tp:taxon-name> (<tp:taxon-name><tp:taxon-name-part taxon-name-part-type="order">Araneae</tp:taxon-name-part></tp:taxon-name>: <tp:taxon-name><tp:taxon-name-part taxon-name-part-type="family">Ochyroceratidae</tp:taxon-name-part></tp:taxon-name>) from Southeast Asia.</article-title><source>Zoological Systematics</source><volume>42</volume>(<issue>4</issue>): <fpage>395</fpage>–<lpage>417</lpage>.</mixed-citation></ref></ref-list></tp:taxon-treatment>
