# Supplementary material for: Fourteen new species of the spider genus Thaiderces from Southeast Asia (Araneae, Psilodercidae)
Source: Zookeys. 2019 Aug 5;869:103–46. doi: 10.3897/zookeys.869.35546 (PMC6690929; doi:10.3897/zookeys.869.35546)
Supplement: XML Treatment for Thaiderces thamphrikensis [file zookeys.869.35546-treatment15.xml]

<!DOCTYPE tp:taxon-treatment
  PUBLIC "-//TaxonX//DTD Taxonomic Treatment Publishing DTD v0 20100105//EN" "tax-treatment-NSO.dtd">
<tp:taxon-treatment xmlns:tp="http://www.plazi.org/taxpub"><tp:treatment-meta><kwd-group><label>Taxon classification</label><kwd><named-content xmlns:xlink="http://www.w3.org/1999/xlink" content-type="kingdom">Animalia</named-content></kwd><kwd><named-content xmlns:xlink="http://www.w3.org/1999/xlink" content-type="order">Araneae</named-content></kwd><kwd><named-content xmlns:xlink="http://www.w3.org/1999/xlink" content-type="family">Psilodercidae</named-content></kwd></kwd-group><mixed-citation publication-type="journal"><person-group><name><surname>Chang</surname><given-names>Wan-Jin</given-names></name><name><surname>Li</surname><given-names>Shuqiang</given-names></name></person-group><article-title>Fourteen new species of the spider genus <italic><tp:taxon-name><tp:taxon-name-part taxon-name-part-type="genus" reg="Thaiderces">Thaiderces</tp:taxon-name-part></tp:taxon-name></italic> from Southeast Asia (<tp:taxon-name><tp:taxon-name-part taxon-name-part-type="order">Araneae</tp:taxon-name-part></tp:taxon-name>, <tp:taxon-name><tp:taxon-name-part taxon-name-part-type="family">Psilodercidae</tp:taxon-name-part></tp:taxon-name>)</article-title><source>Zookeys</source><day>05</day><month>8</month><year>2019</year><volume>869</volume><fpage>103</fpage><lpage>146</lpage><pub-id pub-id-type="doi">10.3897/zookeys.869.35546</pub-id></mixed-citation></tp:treatment-meta><tp:nomenclature><tp:taxon-name><object-id xmlns:xlink="http://www.w3.org/1999/xlink" content-type="arpha" xlink:type="simple">6806751F5E3F5C999EA1DBA5823196CA</object-id>
              
              <tp:taxon-name-part taxon-name-part-type="genus" reg="Thaiderces">Thaiderces</tp:taxon-name-part>
              <tp:taxon-name-part taxon-name-part-type="species" reg="thamphrikensis">thamphrikensis</tp:taxon-name-part>
              <object-id xmlns:xlink="http://www.w3.org/1999/xlink" content-type="zoobank" xlink:type="simple">http://zoobank.org/9AA13536-78A0-4B01-911C-D493339AAB9A</object-id>
            </tp:taxon-name><tp:taxon-authority>Li &amp; Chang</tp:taxon-authority><tp:taxon-status xmlns:xlink="http://www.w3.org/1999/xlink" xlink:type="simple">sp. nov.</tp:taxon-status><xref ref-type="fig" rid="F1">Figs 1K</xref><xref ref-type="fig" rid="F2">, 2C</xref><xref ref-type="fig" rid="F25">, 25</xref><xref ref-type="fig" rid="F26">, 26</xref><xref ref-type="fig" rid="F27">, 27A</xref><xref ref-type="fig" rid="F29">, 29</xref></tp:nomenclature><tp:treatment-sec sec-type="Types" id="SECID0E34BI"><title>Types.</title><p><bold>Holotype</bold>: ♂ (<named-content xmlns:xlink="http://www.w3.org/1999/xlink" content-type="dwc:institutional_code" xlink:type="simple">IZCAS</named-content>), Thailand, Phitsanulok Province, Nakhothai District, Ban Tham Phrik Village, Tham Phrik Cave, <named-content xmlns:xlink="http://www.w3.org/1999/xlink" content-type="dwc:verbatimCoordinates" xlink:type="simple"><named-content content-type="geo-json" specific-use="{&#34;type&#34;:&#34;Point&#34;,&#34;coordinates&#34;:[100.702883,16.917067]}" id="NCID0EM5BI" xlink:type="simple">16°55.024'N, 100°42.173'E</named-content></named-content>, 610 m, 17.X.2014, Zhao H., Li Y., Chen Z. <bold>Paratype</bold>: 1♀ (<named-content xmlns:xlink="http://www.w3.org/1999/xlink" content-type="dwc:institutional_code" xlink:type="simple">IZCAS</named-content>), same data as holotype.</p></tp:treatment-sec><tp:treatment-sec sec-type="etymology" id="SECID0EY5BI"><title>Etymology.</title><p>The species name is an adjective referring to the type locality.</p></tp:treatment-sec><tp:treatment-sec sec-type="diagnosis" id="SECID0EH6BI"><title>Diagnosis.</title><p><italic><tp:taxon-name><tp:taxon-name-part taxon-name-part-type="genus" reg="Thaiderces">Thaiderces</tp:taxon-name-part> <tp:taxon-name-part taxon-name-part-type="species" reg="thamphrikensis">thamphrikensis</tp:taxon-name-part></tp:taxon-name></italic> sp. nov. is similar to <italic><tp:taxon-name><tp:taxon-name-part taxon-name-part-type="genus" reg="Thaiderces">T.</tp:taxon-name-part> <tp:taxon-name-part taxon-name-part-type="species" reg="vulgaris">vulgaris</tp:taxon-name-part></tp:taxon-name></italic> but can be distinguished by a short embolus (embolus tip does not exceed the perimeter or bulb) (Fig. <xref ref-type="fig" rid="F26">26C</xref>) (vs. long embolus in <italic><tp:taxon-name><tp:taxon-name-part taxon-name-part-type="genus" reg="Thaiderces">T.</tp:taxon-name-part> <tp:taxon-name-part taxon-name-part-type="species" reg="vulgaris">vulgaris</tp:taxon-name-part></tp:taxon-name></italic> (embolus tip exceeds perimeter of bulb)), aligned arrangement of embolic stubble on embolic stalk (vs. embolic stubble divided into two rows in <italic><tp:taxon-name><tp:taxon-name-part taxon-name-part-type="genus" reg="Thaiderces">T.</tp:taxon-name-part> <tp:taxon-name-part taxon-name-part-type="species" reg="vulgaris">vulgaris</tp:taxon-name-part></tp:taxon-name></italic>), and palpal tibia is longer than the entire bulb (vs. palpal tibia is shorter than the entire bulb); females can be distinguished by a pair of tubular spermathecae laterally, connected with wavy horizontal ducts medially (vs. two pairs of spermathecae with lateral pair shorter than median pair).</p></tp:treatment-sec><tp:treatment-sec sec-type="description" id="SECID0E4ACI"><title>Description.</title><p><bold>Male</bold> (holotype). Total length 1.62; carapace 0.62 long, 0.70 wide; abdomen 1.00 long, 0.55 wide. Carapace round and brown, with three longitudinal dark brown bands, lateral bands almost equally wide with the median band (Fig. <xref ref-type="fig" rid="F25">25C</xref>). Chelicerae brown (Fig. <xref ref-type="fig" rid="F27">27A</xref>). Clypeus dark brown medially and light brown laterally. Endites brown. Labium dark brown. Sternum with dark brown pattern, delimiting an inverted triangle medially. Abdomen elongated, dorsum with dark brown striped pattern, posterior with brown stripes, anteroventrally dark brown with pair of light brown kidney-shaped marks, followed by a horizontal, linear brown pattern medially, posterior part with pair of light brown vertical dotted lines laterally. Legs uniformly brown; measurements: I‒II missing, III 3.50 (0.25, 0.25, 1.30, 1.10, 0.60), IV missing. Palp (Fig. <xref ref-type="fig" rid="F26">26A–D</xref>): femur 4 times longer than patella; patella not swollen, tibia almost equal in length to femur, swollen; cymbium scattered with dark brown spots, 1/3 the length of femur; bulb pale yellow, pyriform, with a patch of aligned embolic stubble distally; embolus short and bent, arises distally.</p><fig id="F25" position="float" orientation="portrait"><object-id xmlns:xlink="http://www.w3.org/1999/xlink" content-type="doi" xlink:type="simple">10.3897/zookeys.869.35546.figure25</object-id><object-id xmlns:xlink="http://www.w3.org/1999/xlink" content-type="arpha" xlink:type="simple">61112fe0-836f-547c-a4b8-9700c4e22e6b</object-id><label>Figure 25.</label><caption><p><italic><tp:taxon-name><tp:taxon-name-part taxon-name-part-type="genus" reg="Thaiderces">Thaiderces</tp:taxon-name-part> <tp:taxon-name-part taxon-name-part-type="species" reg="thamphrikensis">thamphrikensis</tp:taxon-name-part></tp:taxon-name></italic> sp. nov., male holotype and female paratype <bold>A</bold> endogyne, dorsal view <bold>B</bold> female epigastric area, ventral view <bold>C</bold> male habitus, dorsal view <bold>D</bold> female habitus, dorsal view <bold>E</bold> female habitus, ventral view. Abbreviation: <abbrev xmlns:xlink="http://www.w3.org/1999/xlink" xlink:title="spermatheca" xlink:type="simple">SP</abbrev>, spermatheca.</p></caption><graphic xmlns:xlink="http://www.w3.org/1999/xlink" xlink:href="zookeys-869-103-g025.jpg" position="float" orientation="portrait" xlink:type="simple" id="oo_323520.jpg"><uri content-type="original_file" xlink:type="simple">https://binary.pensoft.net/fig/323520</uri></graphic></fig><p><bold>Female</bold> (paratype). General features and coloration similar to that of male (Fig. <xref ref-type="fig" rid="F25">25D, E</xref>). Measurements: total length 2.60; carapace 1.40 long, 0.62 wide; abdomen 1.20 long, 0.87 wide. Leg measurements: I 5.40 (1.40, 0.20, 1.60, 1.40, 0.80), II 4.11 (1.00, 0.20, 1.20, 1.09, 0.62), III 4.74 (2.40, 0.15, 0.94, 0.78, 0.47), IV 5.13 (1.25, 0.16, 1.56, 1.41, 0.75). Endogyne: a pair of tubular spermathecae and connected with wavy horizontal ducts medially, lateral spermathecae seven times thinner than the width of the horizontal ducts (Fig. <xref ref-type="fig" rid="F25">25A</xref>).</p></tp:treatment-sec><tp:treatment-sec sec-type="distribution" id="SECID0E6CCI"><title>Distribution.</title><p>Known only from the type locality (Fig. <xref ref-type="fig" rid="F29">29</xref>).</p><fig id="F26" position="float" orientation="portrait"><object-id xmlns:xlink="http://www.w3.org/1999/xlink" content-type="doi" xlink:type="simple">10.3897/zookeys.869.35546.figure26</object-id><object-id xmlns:xlink="http://www.w3.org/1999/xlink" content-type="arpha" xlink:type="simple">80f76699-a447-57aa-8fd2-4909b6bfda05</object-id><label>Figure 26.</label><caption><p><italic><tp:taxon-name><tp:taxon-name-part taxon-name-part-type="genus" reg="Thaiderces">Thaiderces</tp:taxon-name-part> <tp:taxon-name-part taxon-name-part-type="species" reg="thamphrikensis">thamphrikensis</tp:taxon-name-part></tp:taxon-name></italic> sp. nov., male holotype <bold>A</bold> palp, ventral view <bold>B</bold> palpal bulb, ventral view <bold>C</bold> palp, prolateral view <bold>D</bold> palp, retrolateral view. Abbreviations: EM, embolus, ST, stubble.</p></caption><graphic xmlns:xlink="http://www.w3.org/1999/xlink" xlink:href="zookeys-869-103-g026.jpg" position="float" orientation="portrait" xlink:type="simple" id="oo_323521.jpg"><uri content-type="original_file" xlink:type="simple">https://binary.pensoft.net/fig/323521</uri></graphic></fig></tp:treatment-sec><tp:treatment-sec><!--Section generated to contain objects referenced in tp:taxon-treatment.--><fig id="F1" position="float" orientation="portrait"><object-id xmlns:xlink="http://www.w3.org/1999/xlink" content-type="doi" xlink:type="simple">10.3897/zookeys.869.35546.figure1</object-id><object-id xmlns:xlink="http://www.w3.org/1999/xlink" content-type="arpha" xlink:type="simple">8ad413c7-2924-518b-b6fe-767f6de865da</object-id><label>Figure 1.</label><caption><p>Prolateral view of left bulb in <italic><tp:taxon-name><tp:taxon-name-part taxon-name-part-type="genus" reg="Thaiderces">Thaiderces</tp:taxon-name-part></tp:taxon-name></italic> species <bold>A</bold><italic><tp:taxon-name><tp:taxon-name-part taxon-name-part-type="genus" reg="Thaiderces">T.</tp:taxon-name-part> <tp:taxon-name-part taxon-name-part-type="species" reg="jian">jian</tp:taxon-name-part></tp:taxon-name></italic><bold>B</bold><italic><tp:taxon-name><tp:taxon-name-part taxon-name-part-type="genus" reg="Thaiderces">T.</tp:taxon-name-part> <tp:taxon-name-part taxon-name-part-type="species" reg="ngalauindahensis">ngalauindahensis</tp:taxon-name-part></tp:taxon-name></italic> sp. nov. <bold>C</bold><italic><tp:taxon-name><tp:taxon-name-part taxon-name-part-type="genus" reg="Thaiderces">T.</tp:taxon-name-part> <tp:taxon-name-part taxon-name-part-type="species" reg="peterjaegeri">peterjaegeri</tp:taxon-name-part></tp:taxon-name></italic> sp. nov. <bold>D</bold><italic><tp:taxon-name><tp:taxon-name-part taxon-name-part-type="genus" reg="Thaiderces">T.</tp:taxon-name-part> <tp:taxon-name-part taxon-name-part-type="species" reg="tuoyuan">tuoyuan</tp:taxon-name-part></tp:taxon-name></italic> sp. nov. <bold>E</bold><italic><tp:taxon-name><tp:taxon-name-part taxon-name-part-type="genus" reg="Thaiderces">T.</tp:taxon-name-part> <tp:taxon-name-part taxon-name-part-type="species" reg="yangcong">yangcong</tp:taxon-name-part></tp:taxon-name></italic> sp. nov. <bold>F</bold><italic><tp:taxon-name><tp:taxon-name-part taxon-name-part-type="genus" reg="Thaiderces">T.</tp:taxon-name-part> <tp:taxon-name-part taxon-name-part-type="species" reg="fengniao">fengniao</tp:taxon-name-part></tp:taxon-name></italic> sp. nov. Ventral view of the bulb in <italic><tp:taxon-name><tp:taxon-name-part taxon-name-part-type="genus" reg="Thaiderces">Thaiderces</tp:taxon-name-part></tp:taxon-name></italic> species <bold>G</bold><italic><tp:taxon-name><tp:taxon-name-part taxon-name-part-type="genus" reg="Thaiderces">T.</tp:taxon-name-part> <tp:taxon-name-part taxon-name-part-type="species" reg="vulgaris">vulgaris</tp:taxon-name-part></tp:taxon-name></italic><bold>H</bold><italic><tp:taxon-name><tp:taxon-name-part taxon-name-part-type="genus" reg="Thaiderces">T.</tp:taxon-name-part> <tp:taxon-name-part taxon-name-part-type="species" reg="ganlan">ganlan</tp:taxon-name-part></tp:taxon-name></italic> sp. nov. <bold>I</bold><italic><tp:taxon-name><tp:taxon-name-part taxon-name-part-type="genus" reg="Thaiderces">T.</tp:taxon-name-part> <tp:taxon-name-part taxon-name-part-type="species" reg="thamphadaengensis">thamphadaengensis</tp:taxon-name-part></tp:taxon-name></italic> sp. nov. <bold>J</bold><italic><tp:taxon-name><tp:taxon-name-part taxon-name-part-type="genus" reg="Thaiderces">T.</tp:taxon-name-part> <tp:taxon-name-part taxon-name-part-type="species" reg="shuzi">shuzi</tp:taxon-name-part></tp:taxon-name></italic> sp. nov. <bold>K</bold><italic><tp:taxon-name><tp:taxon-name-part taxon-name-part-type="genus" reg="Thaiderces">T.</tp:taxon-name-part> <tp:taxon-name-part taxon-name-part-type="species" reg="thamphrikensis">thamphrikensis</tp:taxon-name-part></tp:taxon-name></italic> sp. nov. <bold>L</bold><italic><tp:taxon-name><tp:taxon-name-part taxon-name-part-type="genus" reg="Thaiderces">T.</tp:taxon-name-part> <tp:taxon-name-part taxon-name-part-type="species" reg="haima">haima</tp:taxon-name-part></tp:taxon-name></italic> sp. nov. Abbreviations: LA, laminal apophysis, ST, stubble. <bold>A, G</bold> Modified from <xref ref-type="bibr" rid="B4">Liu et al. (2017)</xref>.</p></caption><graphic xmlns:xlink="http://www.w3.org/1999/xlink" xlink:href="zookeys-869-103-g001.jpg" position="float" orientation="portrait" xlink:type="simple" id="oo_323496.jpg"><uri content-type="original_file" xlink:type="simple">https://binary.pensoft.net/fig/323496</uri></graphic></fig><fig id="F2" position="float" orientation="portrait"><object-id xmlns:xlink="http://www.w3.org/1999/xlink" content-type="doi" xlink:type="simple">10.3897/zookeys.869.35546.figure2</object-id><object-id xmlns:xlink="http://www.w3.org/1999/xlink" content-type="arpha" xlink:type="simple">cf62572a-54b8-5fad-a275-5615efab643a</object-id><label>Figure 2.</label><caption><p>Endogyne of <italic><tp:taxon-name><tp:taxon-name-part taxon-name-part-type="genus" reg="Thaiderces">Thaiderces</tp:taxon-name-part></tp:taxon-name></italic> species <bold>A</bold><italic><tp:taxon-name><tp:taxon-name-part taxon-name-part-type="genus" reg="Thaiderces">T.</tp:taxon-name-part> <tp:taxon-name-part taxon-name-part-type="species" reg="jian">jian</tp:taxon-name-part></tp:taxon-name></italic><bold>B</bold><italic><tp:taxon-name><tp:taxon-name-part taxon-name-part-type="genus" reg="Thaiderces">T.</tp:taxon-name-part> <tp:taxon-name-part taxon-name-part-type="species" reg="vulgaris">vulgaris</tp:taxon-name-part></tp:taxon-name></italic><bold>C</bold><italic><tp:taxon-name><tp:taxon-name-part taxon-name-part-type="genus" reg="Thaiderces">T.</tp:taxon-name-part> <tp:taxon-name-part taxon-name-part-type="species" reg="thamprikensis">thamprikensis</tp:taxon-name-part></tp:taxon-name></italic> sp. nov. <bold>D</bold><italic><tp:taxon-name><tp:taxon-name-part taxon-name-part-type="genus" reg="Thaiderces">T.</tp:taxon-name-part> <tp:taxon-name-part taxon-name-part-type="species" reg="fengniao">fengniao</tp:taxon-name-part></tp:taxon-name></italic> sp. nov. <bold>E</bold><italic><tp:taxon-name><tp:taxon-name-part taxon-name-part-type="genus" reg="Thaiderces">T.</tp:taxon-name-part> <tp:taxon-name-part taxon-name-part-type="species" reg="ganlan">ganlan</tp:taxon-name-part></tp:taxon-name></italic> sp. nov. <bold>F</bold><italic><tp:taxon-name><tp:taxon-name-part taxon-name-part-type="genus" reg="Thaiderces">T.</tp:taxon-name-part> <tp:taxon-name-part taxon-name-part-type="species" reg="tuoyuan">tuoyuan</tp:taxon-name-part></tp:taxon-name></italic> sp. nov. <bold>G</bold><italic><tp:taxon-name><tp:taxon-name-part taxon-name-part-type="genus" reg="Thaiderces">T.</tp:taxon-name-part> <tp:taxon-name-part taxon-name-part-type="species" reg="jiazi">jiazi</tp:taxon-name-part></tp:taxon-name></italic> sp. nov. <bold>H</bold><italic><tp:taxon-name><tp:taxon-name-part taxon-name-part-type="genus" reg="Thaiderces">T.</tp:taxon-name-part> <tp:taxon-name-part taxon-name-part-type="species" reg="zuichun">zuichun</tp:taxon-name-part></tp:taxon-name></italic> sp. nov. <bold>I</bold><italic><tp:taxon-name><tp:taxon-name-part taxon-name-part-type="genus" reg="Thaiderces">T.</tp:taxon-name-part> <tp:taxon-name-part taxon-name-part-type="species" reg="haima">haima</tp:taxon-name-part></tp:taxon-name></italic> sp.nov. <bold>J</bold><italic><tp:taxon-name><tp:taxon-name-part taxon-name-part-type="genus" reg="Thaiderces">T.</tp:taxon-name-part> <tp:taxon-name-part taxon-name-part-type="species" reg="chujiao">chujiao</tp:taxon-name-part></tp:taxon-name></italic> sp. nov. <bold>K</bold><italic><tp:taxon-name><tp:taxon-name-part taxon-name-part-type="genus" reg="Thaiderces">T.</tp:taxon-name-part> <tp:taxon-name-part taxon-name-part-type="species" reg="thamphadaengensis">thamphadaengensis</tp:taxon-name-part></tp:taxon-name></italic> sp. nov. <bold>L</bold><italic><tp:taxon-name><tp:taxon-name-part taxon-name-part-type="genus" reg="Thaiderces">T.</tp:taxon-name-part> <tp:taxon-name-part taxon-name-part-type="species" reg="yangcong">yangcong</tp:taxon-name-part></tp:taxon-name></italic> sp. nov. <bold>M</bold><italic><tp:taxon-name><tp:taxon-name-part taxon-name-part-type="genus" reg="Thaiderces">T.</tp:taxon-name-part> <tp:taxon-name-part taxon-name-part-type="species" reg="shuzi">shuzi</tp:taxon-name-part></tp:taxon-name></italic> sp. nov. <bold>N</bold><italic><tp:taxon-name><tp:taxon-name-part taxon-name-part-type="genus" reg="Thaiderces">T.</tp:taxon-name-part> <tp:taxon-name-part taxon-name-part-type="species" reg="miantiao">miantiao</tp:taxon-name-part></tp:taxon-name></italic> sp. nov. Abbreviation: <abbrev xmlns:xlink="http://www.w3.org/1999/xlink" xlink:title="spermatheca" xlink:type="simple">SP</abbrev>, spermathecae. <bold>A, B</bold> Modified from <xref ref-type="bibr" rid="B4">Liu et al. (2017)</xref>.</p></caption><graphic xmlns:xlink="http://www.w3.org/1999/xlink" xlink:href="zookeys-869-103-g002.jpg" position="float" orientation="portrait" xlink:type="simple" id="oo_323497.jpg"><uri content-type="original_file" xlink:type="simple">https://binary.pensoft.net/fig/323497</uri></graphic></fig><fig id="F27" position="float" orientation="portrait"><object-id xmlns:xlink="http://www.w3.org/1999/xlink" content-type="doi" xlink:type="simple">10.3897/zookeys.869.35546.figure27</object-id><object-id xmlns:xlink="http://www.w3.org/1999/xlink" content-type="arpha" xlink:type="simple">9891d7e6-9797-5f07-bb76-cb4d49a978a3</object-id><label>Figure 27.</label><caption><p>Chelicerale retromargin, posterior view <bold>A</bold><italic><tp:taxon-name><tp:taxon-name-part taxon-name-part-type="genus" reg="Thaiderces">Thaiderces</tp:taxon-name-part> <tp:taxon-name-part taxon-name-part-type="species" reg="thamphrikensis">thamphrikensis</tp:taxon-name-part></tp:taxon-name></italic> sp. nov. <bold>B</bold><italic><tp:taxon-name><tp:taxon-name-part taxon-name-part-type="genus" reg="Thaiderces">T.</tp:taxon-name-part> <tp:taxon-name-part taxon-name-part-type="species" reg="yancong">yancong</tp:taxon-name-part></tp:taxon-name></italic> sp. nov. <bold>C</bold><italic><tp:taxon-name><tp:taxon-name-part taxon-name-part-type="genus" reg="Thaiderces">T.</tp:taxon-name-part> <tp:taxon-name-part taxon-name-part-type="species" reg="shuzi">shuzi</tp:taxon-name-part></tp:taxon-name></italic> sp. nov. <bold>D</bold><italic><tp:taxon-name><tp:taxon-name-part taxon-name-part-type="genus" reg="Thaiderces">T.</tp:taxon-name-part> <tp:taxon-name-part taxon-name-part-type="species" reg="fengniao">fengniao</tp:taxon-name-part></tp:taxon-name></italic> sp. nov. <bold>E</bold><italic><tp:taxon-name><tp:taxon-name-part taxon-name-part-type="genus" reg="Thaiderces">T.</tp:taxon-name-part> <tp:taxon-name-part taxon-name-part-type="species" reg="peterjaegeri">peterjaegeri</tp:taxon-name-part></tp:taxon-name></italic> sp. nov. <bold>F</bold><italic><tp:taxon-name><tp:taxon-name-part taxon-name-part-type="genus" reg="Thaiderces">T.</tp:taxon-name-part> <tp:taxon-name-part taxon-name-part-type="species" reg="ngalauindahensis">ngalauindahensis</tp:taxon-name-part></tp:taxon-name></italic> sp. nov. <bold>G</bold><italic><tp:taxon-name><tp:taxon-name-part taxon-name-part-type="genus" reg="Thaiderces">T.</tp:taxon-name-part> <tp:taxon-name-part taxon-name-part-type="species" reg="zuichun">zuichun</tp:taxon-name-part></tp:taxon-name></italic> sp. nov. <bold>H</bold><italic><tp:taxon-name><tp:taxon-name-part taxon-name-part-type="genus" reg="Thaiderces">T.</tp:taxon-name-part> <tp:taxon-name-part taxon-name-part-type="species" reg="miantiao">miantiao</tp:taxon-name-part></tp:taxon-name></italic> sp. nov. <bold>I</bold><italic><tp:taxon-name><tp:taxon-name-part taxon-name-part-type="genus" reg="Thaiderces">T.</tp:taxon-name-part> <tp:taxon-name-part taxon-name-part-type="species" reg="jiazi">jiazi</tp:taxon-name-part></tp:taxon-name></italic> sp. nov. Abbreviations: CL, cheliceral lamina, RT, retromarginal teeth.</p></caption><graphic xmlns:xlink="http://www.w3.org/1999/xlink" xlink:href="zookeys-869-103-g027.jpg" position="float" orientation="portrait" xlink:type="simple" id="oo_323522.jpg"><uri content-type="original_file" xlink:type="simple">https://binary.pensoft.net/fig/323522</uri></graphic></fig><fig id="F29" position="float" orientation="portrait"><object-id xmlns:xlink="http://www.w3.org/1999/xlink" content-type="doi" xlink:type="simple">10.3897/zookeys.869.35546.figure29</object-id><object-id xmlns:xlink="http://www.w3.org/1999/xlink" content-type="arpha" xlink:type="simple">42737683-cc78-5baa-8fa0-0dc965d38862</object-id><label>Figure 29.</label><caption><p>Distribution of <italic><tp:taxon-name><tp:taxon-name-part taxon-name-part-type="genus" reg="Thaiderces">Thaiderces</tp:taxon-name-part></tp:taxon-name></italic> species in Southeast Asia. <bold>1</bold><italic><tp:taxon-name><tp:taxon-name-part taxon-name-part-type="genus" reg="Thaiderces">T.</tp:taxon-name-part> <tp:taxon-name-part taxon-name-part-type="species" reg="thamphrikensis">thamphrikensis</tp:taxon-name-part></tp:taxon-name></italic> sp. nov. <bold>2</bold><italic><tp:taxon-name><tp:taxon-name-part taxon-name-part-type="genus" reg="Thaiderces">T.</tp:taxon-name-part> <tp:taxon-name-part taxon-name-part-type="species" reg="yangcong">yangcong</tp:taxon-name-part></tp:taxon-name></italic> sp. nov. <bold>3</bold><italic><tp:taxon-name><tp:taxon-name-part taxon-name-part-type="genus" reg="Thaiderces">T.</tp:taxon-name-part> <tp:taxon-name-part taxon-name-part-type="species" reg="shuzi">shuzi</tp:taxon-name-part></tp:taxon-name></italic> sp. nov. <bold>4</bold><italic><tp:taxon-name><tp:taxon-name-part taxon-name-part-type="genus" reg="Thaiderces">T.</tp:taxon-name-part> <tp:taxon-name-part taxon-name-part-type="species" reg="fengniao">fengniao</tp:taxon-name-part></tp:taxon-name></italic> sp. nov. <bold>5</bold><italic><tp:taxon-name><tp:taxon-name-part taxon-name-part-type="genus" reg="Thaiderces">T.</tp:taxon-name-part> <tp:taxon-name-part taxon-name-part-type="species" reg="peterjaegeri">peterjaegeri</tp:taxon-name-part></tp:taxon-name></italic> sp. nov. <bold>6</bold><italic><tp:taxon-name><tp:taxon-name-part taxon-name-part-type="genus" reg="Thaiderces">T.</tp:taxon-name-part> <tp:taxon-name-part taxon-name-part-type="species" reg="ngalauindahensis">ngalauindahensis</tp:taxon-name-part></tp:taxon-name></italic> sp. nov. <bold>7</bold><italic><tp:taxon-name><tp:taxon-name-part taxon-name-part-type="genus" reg="Thaiderces">T.</tp:taxon-name-part> <tp:taxon-name-part taxon-name-part-type="species" reg="zuichun">zuichun</tp:taxon-name-part></tp:taxon-name></italic> sp. nov. <bold>8</bold><italic><tp:taxon-name><tp:taxon-name-part taxon-name-part-type="genus" reg="Thaiderces">T.</tp:taxon-name-part> <tp:taxon-name-part taxon-name-part-type="species" reg="jiazi">jiazi</tp:taxon-name-part></tp:taxon-name></italic> sp. nov. <bold>9</bold><italic><tp:taxon-name><tp:taxon-name-part taxon-name-part-type="genus" reg="Thaiderces">T.</tp:taxon-name-part> <tp:taxon-name-part taxon-name-part-type="species" reg="chujiao">chujiao</tp:taxon-name-part></tp:taxon-name></italic> sp. nov. <bold>10</bold><italic><tp:taxon-name><tp:taxon-name-part taxon-name-part-type="genus" reg="Thaiderces">T.</tp:taxon-name-part> <tp:taxon-name-part taxon-name-part-type="species" reg="tuoyuan">tuoyuan</tp:taxon-name-part></tp:taxon-name></italic> sp. nov. <bold>11</bold><italic><tp:taxon-name><tp:taxon-name-part taxon-name-part-type="genus" reg="Thaiderces">T.</tp:taxon-name-part> <tp:taxon-name-part taxon-name-part-type="species" reg="haima">haima</tp:taxon-name-part></tp:taxon-name></italic> sp. nov. <bold>12</bold><italic><tp:taxon-name><tp:taxon-name-part taxon-name-part-type="genus" reg="Thaiderces">T.</tp:taxon-name-part> <tp:taxon-name-part taxon-name-part-type="species" reg="thamphadaengensis">thamphadaengensis</tp:taxon-name-part></tp:taxon-name></italic> sp. nov. <bold>13</bold><italic><tp:taxon-name><tp:taxon-name-part taxon-name-part-type="genus" reg="Thaiderces">T.</tp:taxon-name-part> <tp:taxon-name-part taxon-name-part-type="species" reg="ganlan">ganlan</tp:taxon-name-part></tp:taxon-name></italic> sp. nov. <bold>14</bold><italic><tp:taxon-name><tp:taxon-name-part taxon-name-part-type="genus" reg="Thaiderces">T.</tp:taxon-name-part> <tp:taxon-name-part taxon-name-part-type="species" reg="miantiao">miantiao</tp:taxon-name-part></tp:taxon-name></italic> sp. nov. <bold>15</bold><italic><tp:taxon-name><tp:taxon-name-part taxon-name-part-type="genus" reg="Thaiderces">T.</tp:taxon-name-part> <tp:taxon-name-part taxon-name-part-type="species" reg="jian">jian</tp:taxon-name-part></tp:taxon-name></italic><bold>16</bold><italic><tp:taxon-name><tp:taxon-name-part taxon-name-part-type="genus" reg="Thaiderces">T.</tp:taxon-name-part> <tp:taxon-name-part taxon-name-part-type="species" reg="vulgaris">vulgaris</tp:taxon-name-part></tp:taxon-name></italic>. Two species not included: <italic><tp:taxon-name><tp:taxon-name-part taxon-name-part-type="genus" reg="Thaiderces">T.</tp:taxon-name-part> <tp:taxon-name-part taxon-name-part-type="species" reg="rimbu">rimbu</tp:taxon-name-part></tp:taxon-name></italic>, <italic><tp:taxon-name><tp:taxon-name-part taxon-name-part-type="genus" reg="Thaiderces">T.</tp:taxon-name-part> <tp:taxon-name-part taxon-name-part-type="species" reg="djojosudharmoi">djojosudharmoi</tp:taxon-name-part></tp:taxon-name></italic>.</p></caption><graphic xmlns:xlink="http://www.w3.org/1999/xlink" xlink:href="zookeys-869-103-g029.jpg" position="float" orientation="portrait" xlink:type="simple" id="oo_323524.jpg"><uri content-type="original_file" xlink:type="simple">https://binary.pensoft.net/fig/323524</uri></graphic></fig></tp:treatment-sec><ref-list><ref id="B4"><mixed-citation xmlns:xlink="http://www.w3.org/1999/xlink" xlink:type="simple"><person-group><name name-style="western"><surname>Liu</surname><given-names>C</given-names></name><name name-style="western"><surname>Li</surname><given-names>F</given-names></name><name name-style="western"><surname>Li</surname><given-names>S</given-names></name><name name-style="western"><surname>Zheng</surname><given-names>G</given-names></name></person-group> (<year>2017</year>) <article-title>Five new genera of the subfamily <tp:taxon-name><tp:taxon-name-part taxon-name-part-type="subfamily">Psilodercinae</tp:taxon-name-part></tp:taxon-name> (<tp:taxon-name><tp:taxon-name-part taxon-name-part-type="order">Araneae</tp:taxon-name-part></tp:taxon-name>: <tp:taxon-name><tp:taxon-name-part taxon-name-part-type="family">Ochyroceratidae</tp:taxon-name-part></tp:taxon-name>) from Southeast Asia.</article-title><source>Zoological Systematics</source><volume>42</volume>(<issue>4</issue>): <fpage>395</fpage>–<lpage>417</lpage>.</mixed-citation></ref></ref-list></tp:taxon-treatment>
